# Supplementary material for: Integrating microbial 16S rRNA sequencing and non-targeted metabolomics to reveal sexual dimorphism of the chicken cecal microbiome and serum metabolome
Source: Front Microbiol. 2024 Jul 19;15:1403166. doi: 10.3389/fmicb.2024.1403166 (PMC11294938; doi:10.3389/fmicb.2024.1403166)
Supplement: Supplementary file 4 [file Table_1.xlsx]

## Sheet: Sheet1
Supplementary Table S1 Body weights of chickens used in this study(g)
ID	Sex	0W	2W	4W	6W	8W	10W	12W	14W	16W	18W
GH2802	Female	37.5	94.8	190	387	559.5	764	1060	1207	1551	1637
GH2808	Male	25.9	180.1	417	696	1105.1	1308	1562	1904	2202	2279
GH2819	Male	36.1	173.6	390	729	1071.3	1419	1656	3525	2345	2479
GH2825	Female	34.1	165.2	345	713	1059.5	1402	1693	1912	2117	2196
GH2845	Female	32.1	283.1	352	649	934	1134	1506	1663	1884	1948
GH2848	Male	31.5	131.3	355	701	1013.4	1308	1563	1941	2131	2310
GH2850	Male	31.2	164.8	365	543	906.3	1246	1349	1521	1861	1886
GH2863	Female	36.1	164.7	364	666	922.9	961	1273	1401	1603	1658
GH2872	Male	34.8	151.2	375	602	983.3	1445	1736	2035	2452	2638
GH2874	Female	32.5	175.5	374	616	946.9	1252	1417	1574	1851	1943
GH2876	Female	60.6	147.8	321	608	893.3	1098	1276	1477	1840	1897
GH2880	Male	29.3	190	411	781	1033.1	1205	1492	1676	2071	2210
GH2885	Male	29.3	173.6	378	659	958.5	1226	1399	1556	2087	2235
GH2895	Female	27.8	160.7	342	548	900.1	1164	1345	1561	1841	1952
GH2899	Female	55.9	142.7	219	443	719.9	1016	1243	1475	1891	2011
GH2905	Male	38.4	180.3	392	507	952.4	1244	1617	1747	2086	2238
GH2907	Female	32.8	179.6	395	598	974.9	1245	1545	1773	2003	2076
GH2913	Female	38.6	144.3	343	684	932.7	1232	2669	1706	1915	2073
GH2917	Male	32.5	175.9	401	533	1138.2	1400	1704	2003	2471	2576
GH2923	Female	35.1	147.7	318	368	821.8	1014	1231	1334	1600	1675
GH2929	Male	36.7	178.8	345	690	952.8	1182	1315	1539	1877	1967
GH2931	Male	32.2	156.2	344	616	922.7	1175	1365	1600	2050	2265
GH2949	Female	37.4	193.7	324	715	1050.2	1213	1431	1576	1706	1820
GH2951	Female	35.2	154.5	337	512	844.4	1095	1173	1327	1464	1490
GH2952	Female	33.3	149	287	507	776.4	1045	1275	1465	1702	1737
GH2957	Female	34.6	135.8	319	509	823.5	961	1276	1498	1755	1869
GH2970	Male	38.4	174.7	650	642	991.3	1378	1744	2088	2200	2394
GH2973	Male	36.2	179	380	642	976.5	1241	1542	1809	2165	2313
GH2987	Male	27.9	162.5	391	720	1006.2	1084	1316	1574	1992	2129
GH2992	Female	32.8	138	310	506	794.8	1028	1221	1427	1646	1726
GH2998	Female	34.4	144.3	321	576	845.9	1063	1407	1487	1637	1776
GH2999	Male	32.5	182.5	342	584	933.9	1169	1306	1478	1915	2044
GH3001	Male	35.3	144.3	410	748	1037.3	1301	1675	1917	2180	2348
GH3011	Female	34.9	140.3	279	1256	727.3	1046	2958	1315	1617	1650
GH3013	Female	33.3	123.1	295	551	749.3	925	1093	1304	1476	1562
GH3015	Male	42.2	166.6	421	743	1055.5	1212	1404	1493	1778	1829
GH3019	Female	34.1	164.3	357	546	868.4	1155	1499	1572	2012	2064
GH3029	Male	30.1	158.4	365	698	932.1	1252	1512	1626	2054	2161
GH3031	Female	33.5	140.5	307	501	801.4	1006	1326	1447	1764	1750
GH3034	Male	31.9	184.2	352	391	870	1181	1273	1415	1756	1856
GH3038	Male	37.2	194.2	469	1023	966.4	1301	1311	1439	1825	1902
GH3042	Male	35.1	160.5	350	752	1075.7	1412	1669	1903	2223	2384
GH3047	Female	29	130.4	251	553	808.9	1005	1116	1227	1460	1513
GH3062	Female	35.3	142	309	499	789.8	1068	1325	1400	1712	1784
GH3063	Female	38.1	139	283	508	706.1	856	1022	1159	1406	1518
GH3066	Female	31.7	140.9	311	582	953.7	1163	1339	1512	1622	1739
GH3069	Male	38.1	187.6	410	579	1122.5	1478	1705	3129	2312	2503
GH3071	Female	33.3	153	303	476	780.6	1020	1256	1424	1657	1783
GH3096	Male	28.3	159.7	401	642	937.7	1213	1521	1687	2037	2124
GH3097	Male	38.3	106.5	245	438	697.1	1003	1524	1445	1891	2005
GH3098	Male	29.5	163	376	622	903.9	1035	1321	1573	2016	2073
WM2419	Female	36.4	93.69	346	651	876	1012	958	1017.3	1224	1285
WM2426	Male	32.8	138.8	616.1	365	812	948	1085.8	1270.6	1579	1638
WM2428	Female	31.7	87.71	257.7	501	759	1040	1056.7	1196.3	1319	1465
WM2432	Male	35.6	227.4	314.5	523	860	1138	1216.7	1356.2	1627	1781
WM2440	Male	33.8	83.73	299.5	574	799	965	1104.4	1271.5	1566	1607
WM2443	Female	33.3	111.8	263	44	670	872	2511.5	1167.8	1319	1374
WM2448	Female	36.2	70.23	195	362	477	681	858.5	942.5	1138	1213
WM2455	Female	31.1	84.87	311	525	813	1044	1264.6	1422	1600	1748
WM2457	Female	34.9	105.42	367	632	866	1001	1134.4	1217.5	1379	1426
WM2458	Female	39.2	78.32	293	539	785	877	1094.8	1140.1	1390	1525
WM2460	Male	34	160.6	744.8	665	943	1186	1442.7	1714.1	2080	2083
WM2462	Male	31.9	95.81	332	572	824	961	1232.1	1413.7	1631	1715
WM2468	Male	32.6	102.16	371	615	949	2390	1588.8	1803.1	2053	2121
WM2475	Female	33.1	85.76	295	551	768	955	2343.4	1294.5	1414	1481
WM2488	Male	62.4	116.57	377	713	998	1404	1706.6	1892.9	2177	2236
WM2495	Male	31.8	108.32	380	674	1046	1280	1430.6	1585.4	1947	2114
WM2496	Male	40.7	145.2	313.2	552	814	1068	1295.8	1436.3	1732	1853
WM2504	Male	32.6	90.76	298	587	862	1113	1242.1	1429	1684	1745
WM2506	Male	80.4	140.9	354.2	629	947	1260	1415.2	1701.2	1949	1954
WM2511	Female	32.3	74.54	244	395	607	805	918.5	1022.1	1165	1270
WM2515	Female	34.8	102.64	356	570	862	1047	1147.3	1236.8	1502	1667
WM2530	Female	31.3	91.28	327	629	888	1106	2636.5	1415.2	1557	1657
WM2541	Male	38.9	146.2	330	608	754	901	1123.6	1241.5	1573	1681
WM2542	Female	31.3	76.27	251	463	670	831	1076.7	1255.9	1420	1479
WM2543	Female	35.1	109.4	246	436	660	846	1005.8	1070.4	1160	1229
WM2548	Male	31.8	147.25	266	486	697	943	1034.6	1216.9	1650	1774
WM2549	Male	34.4	103	307.8	590	900	1239	2819.8	3168.2	1973	2103
WM2553	Female	41.5	117.14	414.1	670	942	1136	1295.6	1469.9	1646	1710
WM2556	Female	31.9	60.43	216	982	663	922	1017.5	1170.5	1277	1358
WM2558	Male	38.7	161.8	343	616	927	1253	1347.8	1531.1	1918	1942
WM2563	Male	28.2	130.1	285.3	499	757	946	1139	1316.6	1672	1740
WM2565	Male	32.4	90.11	284	563	849	1067	1242.6	1443.6	1655	1736
WM2566	Male	31.9	99.4	323	573	787	1037	1248.6	1345.9	1465	1554
WM2567	Female	31	151.7	352	574	696	610	813.4	994.4	1225	1332
WM2575	Female	34.3	82	221	444	610	770	840.5	952.3	1122	1196
WM2584	Male	34.3	105.55	381	737	1131	1400	1650.8	1880.4	2196	2310
WM2601	Female	30.1	127.1	265	481	651	777	963.8	1072.7	1189	1240
WM2607	Female	30.7	78.27	195	337	517	788	972.4	1117.1	1338	1484
WM2609	Female	34.9	97.3	177.5	353	632	878	1132	1245	1485	1619
WM2612	Female	35.5	72.18	247.8	418	614	887	991.4	1064.4	1242	1343
WM2625	Female	33.9	97.04	324.5	525	723	898	971.9	1085	1252	1338
WM2630	Male	36.1	110.02	370	675	994	1317	1526.5	1541.5	1883	2120
WM2637	Female	35.5	106.4	216.3	364	567	775	1010	1127.4	1287	1335
WM2642	Male	35.6	145.7	372	633	897	1147	1305.4	1501.8	1779	1838
WM2645	Male	36.5	105.74	348	562	845	1059	1362.5	1491.8	1635	1715
WM2651	Male	40.1	96.69	343	595	768	1010	1132.5	1325.9	1911	2007
WM2654	Male	40	107.81	364	671	896	1101	1437.5	1644.9	1902	1970
WM2657	Female	34.2	68.56	221.4	360	577	873	1095.9	1179.2	1336	1418
WM2661	Male	38	111.65	409.5	630	938	1194	1446.4	1447.5	2017	2148
WM2671	Female	32.8	137.3	312	520	794	1022	1341.8	3221.5	1796	1901
WM2684	Male	32.9	159.6	342	565	870	1101	1120.3	1286.3	1567	1602
WM2688	Female	33	90.05	322	511	805	1097	1203.5	1400	1587	1707
WM2689	Male	38.3	117.9	298	645	857	1266	1376.4	1446.5	1680	1768
WM2694	Male	32.9	173.4	396.5	678	947	1289	1540	1442.9	2104	2272
WM2699	Male	35.6	142.6	344	601	864	1063	1267.6	1425.6	1694	1719
SEX	T-TEST P VALUE	0.579829	0.00418713	1.67763e-07	0.00173909	5.96211e-09	3.19567e-08	0.126062	0.000126693	1.21855e-12	2.37183e-12
BREED	T-TEST P VALUE	0.472969	1.95729e-13	0.0774691	0.0201092	2.55342e-05	0.0060537	0.0306987	0.00312647	1.87445e-07	2.90346e-07
