# Supplementary material for: Integrating microbial 16S rRNA sequencing and non-targeted metabolomics to reveal sexual dimorphism of the chicken cecal microbiome and serum metabolome
Source: Front Microbiol. 2024 Jul 19;15:1403166. doi: 10.3389/fmicb.2024.1403166 (PMC11294938; doi:10.3389/fmicb.2024.1403166)
Supplement: Supplementary file 6 [file Table_3.xlsx]

## Sheet: Sheet1
Supplementary Table S3 Relative abundance of bacterial phyla in chicken ceca
ID	GH2802	GH2808	GH2819	GH2825	GH2845	GH2848	GH2850	GH2863	GH2872	GH2874	GH2876	GH2880	GH2885	GH2895	GH2899	GH2905	GH2907	GH2913	GH2917	GH2923	GH2929	GH2931	GH2949	GH2951	GH2952	GH2957	GH2970	GH2973	GH2987	GH2992	GH2998	GH2999	GH3001	GH3011	GH3013	GH3015	GH3019	GH3029	GH3031	GH3034	GH3038	GH3042	GH3047	GH3062	GH3063	GH3066	GH3069	GH3071	GH3076
Bacteroidota	9720	8081	9010	11377	11575	13303	8131	5127	7016	12131	11655	9187	9208	6212	7791	6117	8819	9051	8281	10506	6551	5725	9050	11382	12044	7856	6625	6113	11940	6060	9852	11842	8662	15992	12783	6463	8674	10084	3572	11661	6055	10060	8523	12885	5929	8302	9001	10647	13533
Firmicutes	11480	5170	10207	2570	8856	10199	10940	10731	4088	11936	8325	6753	8477	9958	10421	7927	4965	7901	11703	9516	8794	9953	13591	6652	8907	10417	8065	8730	10264	11102	5756	8393	9952	7418	8886	7929	17307	7717	13824	9695	7607	12069	12113	9638	5888	8366	7269	9012	5219
Desulfobacterota	269	79	275	2	7	110	611	185	115	320	0	98	0	82	34	25	0	387	93	234	139	33	216	442	9	232	498	9	462	227	17	94	9	486	502	270	598	252	185	150	0	372	523	471	0	0	445	275	363
Actinobacteriota	49	880	227	2372	522	816	221	357	85	1628	1659	1141	503	125	1372	183	4550	632	523	515	106	251	602	568	180	396	468	305	396	1486	1505	510	218	2677	2758	384	234	59	149	148	1034	363	108	106	1859	2368	201	980	34
Synergistota	132	31	300	43	198	63	279	155	34	15	224	93	37	204	294	15	16	292	249	130	240	353	114	167	95	53	34	50	110	54	99	226	139	178	867	73	105	205	104	215	0	186	211	190	11	149	97	998	0
Proteobacteria	58	0	26	5	16	34	62	57	3	47	25	17	5	0	73	0	25	68	17	8	6	45	14	19	164	11	0	0	24	10	2	68	31	6	18	9	130	21	58	14	0	44	7	12	0	28	13	29	21
Deferribacterota	47	6	20	251	6	85	58	25	27	33	47	13	19	22	101	9	12	73	44	0	22	170	14	8	991	11	0	65	20	3	0	0	7	2	80	9	7	34	51	25	6	21	12	31	16	4	26	22	15
Campilobacterota	45	0	25	30	24	6	131	29	18	74	102	7	73	41	73	3	7	13	28	44	4	80	40	0	182	63	194	15	0	15	6	77	49	0	2	12	0	91	0	7	8	0	47	10	22	69	8	8	23
Fusobacteriota	302	0	79	0	5	0	87	0	0	7	0	0	12	0	18	0	0	232	15	30	2	14	0	240	860	15	8	0	0	0	0	7	219	0	0	66	147	62	6	0	0	4	7	12	0	15	285	8	0
unclassified_Bacteria	0	0	0	0	2	0	0	0	0	0	5	0	3	0	0	0	4	14	3	4	0	0	0	0	0	5	0	0	0	0	0	9	0	3	0	0	0	0	0	7	0	5	0	0	0	6	0	0	0
Verrucomicrobiota	0	3	0	9	13	0	25	0	0	5	22	0	2	9	9	0	0	2	0	0	3	16	0	0	0	20	0	9	0	0	0	0	0	15	0	0	16	10	5	0	0	0	3	0	0	0	0	5	0
Elusimicrobiota	0	0	43	0	0	0	0	0	0	0	0	3	0	0	36	0	0	19	0	0	0	0	0	0	0	4	0	2	4	0	28	21	0	0	0	0	5	0	0	23	0	4	0	2	0	0	0	0	0
Spirochaetota	0	0	33	9	22	23	10	0	0	0	0	4	0	0	36	0	3	12	25	0	127	0	9	17	0	6	65	3	5	0	22	147	41	0	0	8	11	16	4	2	6	8	0	0	34	42	0	0	0
Patescibacteria	0	2	0	0	4	0	13	0	0	0	37	0	0	120	29	0	0	5	13	11	0	0	0	0	0	2	0	0	3	10	5	0	5	0	56	0	5	0	0	3	2	19	10	7	0	13	0	0	0
Cyanobacteria	0	0	7	0	0	0	50	0	0	0	6	0	0	0	0	0	0	6	0	0	0	0	0	0	0	0	0	0	0	0	0	37	0	0	0	0	0	23	0	0	0	12	5	0	0	0	5	0	0
WPS_2	0	0	0	0	0	0	0	0	0	0	0	0	0	0	0	0	0	11	0	0	4	0	0	0	0	0	0	0	0	0	0	0	0	0	0	0	0	0	0	0	0	0	0	0	0	0	0	0	0
[truncated: 58 more columns]
