# Supplementary material for: Integrating microbial 16S rRNA sequencing and non-targeted metabolomics to reveal sexual dimorphism of the chicken cecal microbiome and serum metabolome
Source: Front Microbiol. 2024 Jul 19;15:1403166. doi: 10.3389/fmicb.2024.1403166 (PMC11294938; doi:10.3389/fmicb.2024.1403166)
Supplement: Supplementary file 7 [file Table_4.xlsx]

## Sheet: Sheet1
Supplementary Table S4 Relative abundance of bacterial genera in chicken ceca
Phylum	Class	Order	Family	Genus	Abundance
Bacteroidota	Bacteroidia	Bacteroidales	Bacteroidaceae	Bacteroides	35.9478
Firmicutes	Negativicutes	Veillonellales-Selenomonadales	Selenomonadaceae	Megamonas	8.47536
Firmicutes	Negativicutes	Acidaminococcales	Acidaminococcaceae	Phascolarctobacterium	7.87369
Bacteroidota	Bacteroidia	Bacteroidales	Prevotellaceae	Prevotellaceae_UCG001	6.08661
Firmicutes	Clostridia	Lachnospirales	Lachnospiraceae	Ruminococcus_torques_group	5.83236
Bacteroidota	Bacteroidia	Bacteroidales	Rikenellaceae	Rikenellaceae_RC9_gut_group	3.69435
Firmicutes	Clostridia	Oscillospirales	Ruminococcaceae	Faecalibacterium	3.47631
Desulfobacterota	Desulfovibrionia	Desulfovibrionales	Desulfovibrionaceae	Desulfovibrio	2.91149
Bacteroidota	Bacteroidia	Bacteroidales	Tannerellaceae	Parabacteroides	2.69048
Bacteroidota	Bacteroidia	Bacteroidales	Rikenellaceae	Alistipes	1.89581
Synergistota	Synergistia	Synergistales	Synergistaceae	Synergistes	1.85213
Firmicutes	Bacilli	Lactobacillales	Lactobacillaceae	Lactobacillus	1.48132
Actinobacteriota	Coriobacteriia	Coriobacteriales	Atopobiaceae	Olsenella	1.15266
Firmicutes	Clostridia	Oscillospirales	Oscillospiraceae	NK4A214_group	1.13586
Actinobacteriota	Actinobacteria	Bifidobacteriales	Bifidobacteriaceae	Bifidobacterium	0.923988
Firmicutes	Clostridia	Christensenellales	Christensenellaceae	Christensenellaceae_R7_group	0.914374
Firmicutes	Clostridia	Oscillospirales	Oscillospiraceae	Oscillibacter	0.841079
Firmicutes	Clostridia	Oscillospirales	Ruminococcaceae	Subdoligranulum	0.816094
Bacteroidota	Bacteroidia	Bacteroidales	Marinifilaceae	Odoribacter	0.701552
Firmicutes	Clostridia	Lachnospirales	Lachnospiraceae	Lachnoclostridium	0.682086
Firmicutes	Clostridia	Oscillospirales	Ruminococcaceae	Negativibacillus	0.596269
Actinobacteriota	Coriobacteriia	Coriobacteriales	Coriobacteriaceae	Enorma	0.578049
Firmicutes	Bacilli	Bacillales	Bacillaceae	Bacillus	0.527069
Firmicutes	Clostridia	Oscillospirales	Butyricicoccaceae	Butyricicoccus	0.499413
Firmicutes	Clostridia	Peptococcales	Peptococcaceae	Peptococcus	0.436504
Firmicutes	Clostridia	Oscillospirales	Oscillospiraceae	Flavonifractor	0.412824
Bacteroidota	Bacteroidia	Bacteroidales	Prevotellaceae	Prevotellaceae_Ga6A1_group	0.409204
Firmicutes	Clostridia	Oscillospirales	Oscillospiraceae	UCG-005	0.409204
Firmicutes	Clostridia	Lachnospirales	Lachnospiraceae	Blautia	0.404931
Firmicutes	Clostridia	Lachnospirales	Lachnospiraceae	GCA900066575	0.37953
Bacteroidota	Bacteroidia	Bacteroidales	Barnesiellaceae	Barnesiella	0.347126
Proteobacteria	Gammaproteobacteria	Burkholderiales	Sutterellaceae	Parasutterella	0.339352
Firmicutes	Clostridia	Lachnospirales	Lachnospiraceae	Shuttleworthia	0.317215
Deferribacterota	Deferribacteres	Deferribacterales	Deferribacteraceae	Mucispirillum	0.314663
Firmicutes	Clostridia	Lachnospirales	Lachnospiraceae	CHKCI001	0.303446
Firmicutes	Clostridia	Lachnospirales	Lachnospiraceae	Sellimonas	0.27763
Campilobacterota	Campylobacteria	Campylobacterales	Helicobacteraceae	Helicobacter	0.245522
Firmicutes	Negativicutes	Veillonellales-Selenomonadales	Veillonellaceae	Megasphaera	0.237807
Firmicutes	Clostridia	Oscillospirales	Oscillospiraceae	Colidextribacter	0.223267
Fusobacteriota	Fusobacteriia	Fusobacteriales	Fusobacteriaceae	Fusobacterium	0.220774
Firmicutes	Bacilli	Erysipelotrichales	Erysipelatoclostridiaceae	Erysipelatoclostridium	0.182495
Bacteroidota	Bacteroidia	Bacteroidales	Prevotellaceae	Alloprevotella	0.179171
Firmicutes	Clostridia	Oscillospirales	Ruminococcaceae	Fournierella	0.173652
Actinobacteriota	Coriobacteriia	Coriobacteriales	Coriobacteriaceae	Collinsella	0.160655
Firmicutes	Clostridia	Lachnospirales	Lachnospiraceae	Eubacterium_hallii_group	0.153177
Firmicutes	Bacilli	Erysipelotrichales	Erysipelatoclostridiaceae	UCG004	0.141367
Firmicutes	Clostridia	Oscillospirales	Oscillospiraceae	Pseudoflavonifractor	0.106708
Firmicutes	Clostridia	Oscillospirales	Butyricicoccaceae	UCG009	0.102672
Firmicutes	Clostridia	Peptostreptococcales-Tissierellales	Anaerovoracaceae	Eubacterium_nodatum_group	0.0938885
Firmicutes	Clostridia	Oscillospirales	Oscillospiraceae	Oscillospira	0.0937104
Firmicutes	Bacilli	Erysipelotrichales	Erysipelotrichaceae	Faecalicoccus	0.0847489
Firmicutes	Clostridia	Monoglobales	Monoglobaceae	Monoglobus	0.0817815
Firmicutes	Bacilli	Erysipelotrichales	Erysipelotrichaceae	Faecalitalea	0.0809506
Firmicutes	Clostridia	Lachnospirales	Lachnospiraceae	Anaerostipes	0.0806539
Firmicutes	Clostridia	Peptostreptococcales-Tissierellales	Anaerovoracaceae	Eubacterium_brachy_group	0.078636
Firmicutes	Clostridia	Oscillospirales	Oscillospiraceae	Intestinimonas	0.0725232
Elusimicrobiota	Elusimicrobia	Elusimicrobiales	Elusimicrobiaceae	Elusimicrobium	0.067716
Spirochaetota	Spirochaetia	Spirochaetales	Spirochaetaceae	Sphaerochaeta	0.0592886
Firmicutes	Clostridia	Lachnospirales	Lachnospiraceae	Marvinbryantia	0.0575082
Firmicutes	Clostridia	Lachnospirales	Lachnospiraceae	Tyzzerella	0.0565586
Firmicutes	Clostridia	Peptostreptococcales-Tissierellales	Anaerovoracaceae	Family_XIII_AD3011_group	0.0554903
Firmicutes	Clostridia	Oscillospirales	Ruminococcaceae	Paludicola	0.0538286
Firmicutes	Clostridia	Oscillospirales	Ruminococcaceae	DTU089	0.0522855
