# Supplementary material for: Integrating microbial 16S rRNA sequencing and non-targeted metabolomics to reveal sexual dimorphism of the chicken cecal microbiome and serum metabolome
Source: Front Microbiol. 2024 Jul 19;15:1403166. doi: 10.3389/fmicb.2024.1403166 (PMC11294938; doi:10.3389/fmicb.2024.1403166)
Supplement: Supplementary file 8 [file Table_5.xlsx]

## Sheet: positive
Supplementary Table S5 Chicken serum metabolites levels in positive mode
ID	Group	M413T297	M413T386	M558T180	M175T31	M486T151	M357T532	M202T214	M86T79	M279T33	M355T32	M377T208	M417T29	M291T304	M311T287	M362T69	M232T250	M321T77	M480T179	M819T128	M795T134	M508T188	M580T178	M164T23	M115T145	M510T185	M759T141_1	M769T136	M747T140	M482T190_2	M608T30	M314T186	M223T37	M170T417	M170T405	M707T144_1	M468T191	M173T48	M550T182	M767T134	M447T35	M733T142	M544T183	M807T136	M454T194	M337T192	M759T180	M578T83	M496T187_3
m/z		413.084	413.084	558.295	175.148	486.265	357.249	202.096	86.0598	279.232	355.284	377.146	417.372	291.063	310.965	362.326	232.154	321.131	480.345	818.605	794.606	508.376	580.434	164.071	115.123	510.355	758.569	768.59	746.605	482.36	608.446	314.233	223.117	170.091	170.092	706.538	468.308	173.07	550.386	766.574	447.292	732.553	544.34	806.569	454.293	337.274	758.57	577.519	496.34
rt(s)		296.642	386.187	179.794	30.5745	150.825	532.427	214.131	79.4676	33.1903	31.9609	207.543	28.6338	303.913	287.464	68.8382	249.765	76.804	178.519	127.588	133.588	187.682	178.466	23.3492	145.491	185.064	140.778	136.313	140.235	190.293	30.0436	185.71	36.5742	417.461	404.744	143.968	191.005	47.7617	181.731	133.601	35.2805	142.193	183.048	136.291	193.633	192.315	179.766	82.7668	187.034
Name		.alpha.-d-glucose pentaacetate	.alpha.-d-mannose pentaacetate	.alpha.-ergocryptine	.alpha.-ionone	.beta.-d-glucopyranosiduronic acid, 5-[3-[(2,2,3,3-tetramethylcyclopropyl)carbonyl]-1h-indol-1-yl]pentyl	.beta.-estradiol 17-valerate	.beta.-phenyl-.gamma.-aminobutyric acid	.gamma.-aminobutyric acid	.gamma.-linolenic acid	.gamma.-muricholic acid	(-)-riboflavin	(+)-.gamma.-tocopherol	(2e)-2-[hydroxy(phenyl)methylidene]-6-methoxy-1-benzofuran-3-one	(3-bromo-5-chloro-2-hydroxyphenyl)phenylmethanone	(r)-(+)-arachidonyl-1'-hydroxy-2'-propylamide	(r)-butyrylcarnitine	(s)-10-hydroxycamptothecin	1-(1z-hexadecenyl)-sn-glycero-3-phosphocholine	1-(1z-octadecenyl)-2-(4z,7z,10z,13z,16z,19z-docosahexaenoyl)-sn-glycero-3-phosphocholine	1-(1z-octadecenyl)-2-(5z,8z,11z,14z-eicosatetraenoyl)-sn-glycero-3-phosphocholine	1-(1z-octadecenyl)-sn-glycero-3-phosphocholine	1-behenoyl-2-hydroxy-sn-glycero-3-phosphocholine	1-deoxynojirimycin	1-ethylpiperazine	1-heptadecanoyl-sn-glycero-3-phosphocholine	1-hexadecanoyl-2-octadecadienoyl-sn-glycero-3-phosphocholine	1-hexadecyl-2-(5z,8z,11z,14z-eicosatetraenoyl)-sn-glycero-3-phosphocholine	1-hexadecyl-2-(9z-octadecenoyl)-sn-glycero-3-phosphocholine	1-hexadecyl-sn-glycero-3-phosphocholine	1-lignoceroyl-2-hydroxy-sn-glycero-3-phosphocholine	1-methyl-2-undecylquinolin-4-one	1-methyl-3-isobutylxanthine	1-methyl-l-histidine	1-methylhistidine	1-myristoyl-2-palmitoyl-sn-glycero-3-phosphocholine	1-myristoyl-sn-glycero-3-phosphocholine	1-naphthoic acid	1-o-hexadecyl-2-o-(2e-butenoyl)-sn-glyceryl-3-phosphocholine	1-o-hexadecyl-2-o-(5z,8z,11z,14z,17z-eicosapentaenoyl)-sn-glyceryl-3-phosphorylcholine	1-octadecyl lysophosphatidic acid	1-oleoyl-2-myristoyl-sn-glycero-3-phosphocholine	1-Oleoyl-sn-glycero-3-phosphocholine	1-palmitoyl-2-docosahexaenoyl-sn-glycero-3-phosphocholine	1-palmitoyl-2-hydroxy-sn-glycero-3-phosphoethanolamine	1-palmitoyl-2-linoleoyl-rac-glycerol	1-palmitoyl-2-linoleoyl-sn-glycero-3-phosphocholine	1-palmitoyl-2-oleoyl-sn-glycerol	1-palmitoyl-sn-glycero-3-phosphocholine
adduct		[M+Na]+	[M+Na]+	[M+H-H2O]+	[M+H-H2O]+	[M+H-H2O]+	[M+H]+	[M+Na]+	[M+H-H2O]+	[M+H]+	[M+H-3H2O]+	[M+H]+	[M+H]+	[M+Na]+	[M+H]+	[M+H]+	[M+H]+	[M+H-CO2]+	[M+H]+	[M+H]+	[M+H]+	[M+H]+	[M+H]+	[M+H]+	[M+H]+	[M+H]+	[M+H]+	[M+H]+	[M+H]+	[M+H]+	[M+H]+	[M+H]+	[M+H]+	[M+H]+	[M+H]+	[M+H]+	[M+H]+	[M+H]+	[M+H]+	[M+H]+	[M+Na]+	[M+H]+	(M+Na)+	[M+H]+	[M+H]+	[M+H-C16H32O2]+	[M+H]+	[M+H-H2O]+	[M+H]+
HMDB					HMDB0059883				HMDB0000112	HMDB0003073		HMDB0000244					HMDB0002013		HMDB0010407	HMDB0011262	HMDB0011253	HMDB0013122	HMDB0010398			HMDB0012108					HMDB0010405			HMDB0000001	HMDB0000001	HMDB0007869	HMDB0010379				HMDB0011144	HMDB0008097		HMDB0007991	HMDB0011503		HMDB0007973	HMDB0007102	HMDB0010382
KEGG				C07545	C12286		C12859		C00334	C06426	C17649	C00255	C02483					C17939						C16843									C13708	C01152	C01152			C14091
SuperClass		Organic acids and derivatives	Organic acids and derivatives	Alkaloids and derivatives	Lipids and lipid-like molecules	Lipids and lipid-like molecules	Lipids and lipid-like molecules	Organic acids and derivatives	Organic acids and derivatives	Lipids and lipid-like molecules	Lipids and lipid-like molecules	Organoheterocyclic compounds	Lipids and lipid-like molecules		Benzenoids	Lipids and lipid-like molecules	Lipids and lipid-like molecules		Lipids and lipid-like molecules	Lipids and lipid-like molecules	Lipids and lipid-like molecules	Lipids and lipid-like molecules	Lipids and lipid-like molecules	Organoheterocyclic compounds	Organoheterocyclic compounds	Lipids and lipid-like molecules	Lipids and lipid-like molecules	Lipids and lipid-like molecules	Lipids and lipid-like molecules	Lipids and lipid-like molecules	Lipids and lipid-like molecules	Organoheterocyclic compounds	Organoheterocyclic compounds	Organic acids and derivatives	Organic acids and derivatives	Lipids and lipid-like molecules	Lipids and lipid-like molecules	Benzenoids	Lipids and lipid-like molecules	Lipids and lipid-like molecules	Lipids and lipid-like molecules	Lipids and lipid-like molecules		Lipids and lipid-like molecules	Lipids and lipid-like molecules	Lipids and lipid-like molecules	Lipids and lipid-like molecules	Lipids and lipid-like molecules	Lipids and lipid-like molecules
Class		Carboxylic acids and derivatives	Carboxylic acids and derivatives	Ergoline and derivatives	Prenol lipids	Fatty Acyls	Steroids and steroid derivatives	Carboxylic acids and derivatives	Carboxylic acids and derivatives	Fatty Acyls	Steroids and steroid derivatives	Pteridines and derivatives	Prenol lipids		Benzene and substituted derivatives	Fatty Acyls	Fatty Acyls		Glycerophospholipids	Glycerophospholipids	Glycerophospholipids	Glycerophospholipids	Glycerophospholipids	Piperidines	Diazinanes	Glycerophospholipids	Glycerophospholipids	Glycerophospholipids	Glycerophospholipids	Glycerophospholipids	Glycerophospholipids	Quinolines and derivatives	Imidazopyrimidines	Carboxylic acids and derivatives	Carboxylic acids and derivatives	Glycerophospholipids	Glycerophospholipids	Naphthalenes	Glycerophospholipids	Glycerophospholipids	Glycerophospholipids	Glycerophospholipids		Glycerophospholipids	Glycerophospholipids	Fatty Acyls	Glycerophospholipids	Glycerolipids	Glycerophospholipids
SubClass		Pentacarboxylic acids and derivatives	Pentacarboxylic acids and derivatives	Lysergic acids and derivatives	Sesquiterpenoids	Fatty acyl glycosides	Steroid esters	Amino acids, peptides, and analogues	Amino acids, peptides, and analogues	Lineolic acids and derivatives	Bile acids, alcohols and derivatives	Alloxazines and isoalloxazines	Quinone and hydroquinone lipids		Benzophenones	Fatty amides	Fatty acid esters		Glycerophosphocholines	Glycerophosphocholines	Glycerophosphocholines	Glycerophosphocholines	Glycerophosphocholines		Piperazines	Glycerophosphocholines	Glycerophosphocholines	Glycerophosphocholines	Glycerophosphocholines	Glycerophosphocholines	Glycerophosphocholines	Quinolones and derivatives	Purines and purine derivatives	Amino acids, peptides, and analogues	Amino acids, peptides, and analogues	Glycerophosphocholines	Glycerophosphocholines	Naphthalenecarboxylic acids and derivatives	Glycerophosphocholines	Glycerophosphocholines	Glycerophosphates	Glycerophosphocholines		Glycerophosphocholines	Glycerophosphoethanolamines	Lineolic acids and derivatives	Glycerophosphocholines	Diradylglycerols	Glycerophosphocholines
GH2802	Female	1.32499e+08	577628	2.55998e+06	7.64407e+07	2.81519e+07	4.56391e+06	5.19774e+07	3.11053e+08	5.73998e+06	9.64382e+06	1.4248e+06	1.5213e+07	3.86089e+06	2.67149e+07	1.0087e+08	9.88336e+07	9.0315e+06	4.57425e+07	4.27749e+07	3.24396e+08	1.15205e+08	1.849e+06	2.74012e+07	2.95354e+07	1.33377e+08	7.11857e+09	4.94991e+08	3.04035e+08	4.8546e+08	5.3449e+07	7.56731e+06	2.7525e+06	1.06856e+08	1.58312e+08	8.48036e+07	2.16915e+07	2.31614e+09	3.5431e+07	1.08025e+08	1.42278e+07	2.44604e+08	2.149e+09	7.44445e+08	1.25704e+08	2.59882e+06	2.49117e+07	2.05733e+07	8.68352e+09
GH2808	Male	1.36745e+08	3.2715e+06	6.1491e+06	3.88867e+07	2.71305e+07	3.5815e+06	6.21284e+07	4.18812e+08	1.39493e+07	8.64254e+06	797721	1.60834e+07	2.5885e+06	2.30769e+07	7.34774e+07	4.21145e+07	6.48986e+06	5.22103e+07	3.65445e+07	6.63707e+08	7.38402e+07	3.36186e+06	9.26242e+06	5.01895e+07	1.22238e+08	7.2817e+09	3.98447e+08	2.50797e+08	2.6772e+08	4.54467e+07	7.1444e+06	2.91578e+07	1.00361e+08	1.01791e+08	7.57388e+07	2.69987e+07	3.22604e+09	3.66862e+07	1.16285e+08	7.3097e+06	2.59835e+08	2.82311e+09	5.41391e+08	6.42068e+06	4.0005e+06	2.88089e+07	9.86453e+06	8.55004e+09
GH2819	Male	1.28641e+08	729148	5.22277e+06	6.97253e+07	1.74868e+07	5.12436e+06	4.26016e+07	5.69261e+08	1.3405e+07	9.05703e+06	1.0338e+06	1.44406e+07	2.24463e+06	2.81094e+07	9.1526e+07	8.65176e+07	5.32659e+06	7.61772e+07	4.03035e+07	4.06647e+08	1.04641e+08	3.14835e+06	6.04462e+07	5.1671e+07	1.46913e+08	8.59608e+09	5.53116e+08	3.29367e+08	3.30245e+06	4.9344e+07	1.93351e+07	7.82761e+06	1.10198e+08	4.77856e+07	8.4602e+07	2.73053e+07	2.02726e+09	2.38196e+07	1.65054e+08	6.07954e+06	2.31831e+08	2.08712e+09	7.73105e+08	1.32244e+08	2.97547e+06	3.19717e+07	1.1519e+07	8.36685e+09
GH2825	Female	1.24571e+08	2.03566e+06	2.37335e+06	5.85742e+07	2.89597e+07	4.93037e+06	7.09087e+07	2.7076e+08	4.18402e+06	1.12326e+07	765732	1.23205e+07	3.23211e+06	2.49182e+07	7.23201e+07	1.21725e+08	7.02647e+06	6.30383e+07	2.76154e+07	3.72489e+08	7.23316e+07	2.90976e+06	5.43299e+07	4.18701e+07	7.45097e+07	7.11217e+09	2.84436e+08	1.66634e+08	2.51711e+08	2.27704e+07	2.33259e+07	2.45536e+07	1.30621e+08	2.22677e+08	6.54332e+07	2.28923e+07	2.09881e+09	1.93471e+07	1.43779e+08	5.1471e+06	2.63388e+08	1.88607e+09	7.24273e+08	1.16782e+08	2.58116e+06	2.5894e+07	7.92721e+06	7.19934e+09
GH2845	Female	1.23234e+08	393715	4.85422e+06	5.88723e+07	7.44104e+06	5.542e+06	5.50089e+07	2.01191e+08	9.04776e+06	1.39217e+07	817041	1.57362e+07	3.48463e+06	2.68343e+07	5.30283e+07	8.67852e+07	6.39718e+06	6.61215e+07	5.63612e+07	2.66395e+08	1.0346e+08	3.34984e+06	4.17994e+07	2.71449e+07	1.02995e+08	6.60371e+09	3.37158e+08	2.19632e+08	3.7798e+08	3.27402e+07	1.27401e+07	1.3604e+07	1.00607e+08	8.98705e+07	7.47382e+07	2.39972e+07	1.78057e+09	3.16039e+07	1.6117e+08	5.94334e+06	2.61623e+08	2.58388e+09	5.30013e+08	1.2251e+08	4.1138e+06	2.32166e+07	2.31759e+07	6.40352e+09
GH2848	Male	1.31624e+08	1.88013e+06	4.79264e+06	6.03395e+07	1.10527e+07	5.65679e+06	5.7034e+07	3.80275e+08	1.67091e+07	2.12187e+07	884757	1.26757e+07	2.77572e+06	3.01888e+07	3.06704e+07	8.16301e+07	5.1837e+06	5.03478e+07	2.6452e+07	2.87988e+08	5.12841e+07	2.78458e+06	5.46242e+06	2.88442e+07	1.06572e+08	8.43167e+09	3.07041e+08	1.88469e+08	2.44475e+08	2.46555e+07	2.28537e+07	1.3004e+07	9.52719e+07	1.47608e+08	5.66295e+07	1.92312e+07	2.1367e+09	2.21251e+07	1.63087e+08	5.80282e+06	1.5868e+08	2.54976e+09	5.00942e+08	1.1658e+08	3.90393e+06	4.30889e+07	7.26934e+06	7.3128e+09
GH2850	Male	1.27928e+08	1.41212e+06	4.11057e+06	3.87696e+07	9.76672e+06	2.99307e+06	5.95771e+07	2.89462e+08	9.22722e+06	2.43164e+07	1.41361e+06	1.17796e+07	2.79487e+06	2.6762e+07	1.00144e+08	8.57379e+07	8.0505e+06	6.87286e+07	3.66123e+07	3.67631e+08	1.14866e+08	2.84248e+06	2.80468e+07	3.61495e+07	1.37682e+07	7.44794e+09	4.84982e+08	2.23106e+08	4.1551e+08	4.70296e+07	4.69749e+06	1.87758e+07	1.23144e+08	1.48052e+08	5.91067e+07	3.42179e+07	3.27766e+09	3.80282e+07	1.222e+08	3.29171e+06	2.24354e+08	2.76087e+09	9.70243e+08	1.38864e+08	4.07921e+06	2.96087e+07	8.49941e+06	1.09475e+10
GH2863	Female	1.3409e+08	436523	8.93985e+06	2.91373e+07	2.05246e+07	3.32225e+06	3.20713e+07	2.37353e+08	7.72127e+06	3.41215e+07	3.09457e+06	1.35699e+07	3.16656e+06	2.6974e+07	1.04837e+08	6.17347e+07	6.39465e+06	6.43009e+07	4.88244e+07	2.21327e+08	8.79718e+07	3.38772e+06	2.79661e+07	2.91188e+07	8.88116e+07	7.27836e+09	2.40867e+08	1.81188e+08	3.33262e+08	4.17354e+07	3.60589e+06	3.99209e+07	1.88044e+08	1.17215e+08	7.87395e+07	3.00301e+07	1.21544e+09	2.92859e+07	9.27027e+07	4.75197e+06	2.85947e+08	3.53632e+09	8.22076e+08	1.53392e+08	3.96683e+06	2.23244e+07	1.97631e+07	9.06371e+09
GH2872	Male	1.28196e+08	500687	4.40936e+06	6.45913e+07	2.01276e+07	6.87952e+06	5.68742e+07	4.30179e+08	9.36699e+06	4.55559e+07	1.14882e+06	1.18917e+07	4.53625e+06	2.5337e+07	6.7697e+07	8.19117e+07	6.2564e+06	9.07207e+07	2.81985e+07	3.63955e+08	9.77897e+07	3.0171e+06	3.48273e+06	7.88489e+07	1.20088e+08	7.40895e+09	4.50949e+08	2.46304e+08	4.1705e+06	2.49171e+07	7.34366e+06	1.6514e+07	1.13548e+08	1.14352e+07	7.29496e+07	2.27553e+07	2.11755e+09	2.71225e+07	1.99863e+08	6.71138e+06	2.22038e+08	1.96962e+09	5.33255e+08	1.20814e+08	3.90554e+06	2.33309e+07	1.37625e+07	8.66024e+09
GH2874	Female	1.35462e+08	697527	2.77467e+06	6.78017e+07	9.28294e+06	4.41707e+06	6.82765e+07	2.52349e+08	5.30987e+06	2.54366e+07	915754	1.20326e+07	4.821e+06	2.7852e+07	6.41626e+07	5.43688e+07	6.81549e+06	5.11727e+07	2.72289e+07	2.30858e+08	8.68837e+07	2.49391e+06	7.92783e+06	4.43565e+07	9.60516e+07	6.31201e+09	3.53306e+08	2.1988e+08	3.40207e+08	4.37267e+07	1.83476e+06	8.30494e+06	1.26207e+08	1.42862e+08	8.11765e+07	2.42695e+07	3.02009e+09	2.54919e+07	8.81129e+07	6.028e+06	3.41202e+08	1.85496e+09	8.2424e+08	1.22817e+08	3.21206e+06	2.18592e+07	1.56285e+07	7.23647e+09
GH2876	Female	1.37252e+08	1.47964e+06	3.80085e+06	3.5648e+07	1.46156e+07	9.21296e+06	5.42807e+07	3.41009e+08	5.25729e+06	2.32079e+07	2.51543e+06	1.36239e+07	3.44148e+06	2.77797e+07	7.26592e+07	5.54736e+07	4.92096e+06	4.56988e+07	2.88041e+07	1.899e+08	6.91055e+07	2.34541e+06	1.89695e+07	3.36393e+07	7.05834e+07	8.3339e+09	2.1143e+08	1.3875e+08	3.02035e+08	5.15339e+07	6.54904e+06	2.48495e+07	1.22161e+08	1.29423e+08	9.54088e+07	3.25592e+07	2.14207e+09	3.35314e+07	8.27769e+07	6.69243e+06	4.7221e+08	2.88362e+09	6.94563e+08	1.38778e+08	3.11086e+06	3.00806e+07	2.12547e+07	8.79037e+09
GH2880	Male	1.27773e+08	8.03742e+06	3.96839e+06	5.57961e+07	8.33852e+06	5.36959e+06	4.00066e+07	2.50987e+08	7.42447e+06	1.32897e+07	713352	1.28483e+07	2.40711e+06	2.58147e+07	9.87936e+07	1.11425e+08	7.24123e+06	6.21464e+07	7.86327e+07	3.88319e+08	9.54785e+07	2.58484e+06	5.14531e+07	3.04364e+07	1.18502e+08	7.77553e+09	5.34565e+08	2.64325e+08	3.20721e+08	3.3771e+07	8.98561e+06	2.02841e+07	1.49798e+08	1.5697e+08	7.22258e+07	1.7886e+07	1.52764e+09	2.13665e+07	1.04853e+08	6.42334e+06	2.03718e+08	1.84203e+09	6.83413e+08	1.02932e+08	2.9267e+06	3.7242e+07	6.03763e+06	7.22602e+09
GH2885	Male	1.32e+08	2.70602e+06	4.6538e+06	7.07154e+07	2.72188e+07	3.36037e+06	3.38043e+07	3.09596e+08	8.72137e+06	9.69082e+06	923918	1.73802e+07	3.6235e+06	2.32115e+07	3.75279e+07	4.68054e+07	4.9884e+06	5.44804e+07	3.6128e+07	2.76678e+08	8.90084e+07	2.03716e+06	899386	2.83998e+07	1.2795e+08	7.21225e+09	4.44914e+08	2.14571e+08	4.29158e+08	3.93721e+07	5.7779e+06	1.46681e+07	8.66507e+07	4.01849e+07	6.44235e+07	2.76843e+07	1.83167e+09	3.34145e+07	8.46006e+07	676192	1.62118e+08	2.00124e+09	7.34397e+08	1.10206e+08	2.9495e+06	2.6932e+07	6.97593e+06	6.72572e+09
GH2895	Female	1.24115e+08	516245	4.71456e+06	8.94891e+07	3.62414e+06	1.03571e+07	5.14506e+07	1.96272e+08	9.28994e+06	2.52567e+07	696670	1.95303e+07	4.563e+06	2.83811e+07	9.91468e+07	3.37418e+07	6.39458e+06	6.38107e+07	3.46614e+07	1.64018e+08	7.43432e+07	4.40718e+06	3.88101e+06	4.3894e+07	1.0149e+08	4.97623e+09	1.74466e+08	1.33366e+08	3.36779e+08	6.29955e+07	1.05203e+06	1.38443e+07	1.04254e+08	1.06455e+08	8.56618e+07	5.86503e+07	2.12617e+09	7.16082e+07	7.38142e+07	3.64319e+06	5.13937e+08	2.91662e+09	7.0862e+08	1.44545e+08	3.15727e+06	3.91129e+08	3.19032e+07	1.03498e+10
GH2899	Female	1.39795e+08	1.41201e+06	3.32383e+06	5.65182e+07	4.03719e+06	4.57961e+06	5.39911e+07	5.07176e+08	9.98022e+06	1.38219e+07	1.01156e+06	9.65749e+06	3.28642e+06	2.6536e+07	5.32656e+07	6.78397e+07	5.17964e+06	1.76188e+06	2.82306e+07	2.82522e+08	7.17337e+07	3.67357e+06	4.40001e+07	3.34552e+07	7.09442e+07	7.30365e+09	3.23791e+08	2.11223e+08	2.75979e+08	3.90338e+07	6.77749e+06	1.65507e+07	1.00437e+08	1.08933e+08	8.03815e+07	2.31872e+07	2.52886e+09	2.76252e+07	9.60936e+07	5.2094e+06	3.65922e+08	2.68848e+09	7.79368e+08	1.29637e+08	3.5991e+06	3.20056e+07	1.85083e+07	8.70848e+09
GH2905	Male	5.54409e+07	1.6556e+06	5.42757e+06	3.23858e+07	2.08134e+07	3.72038e+06	5.21642e+07	2.95751e+08	1.74079e+07	1.33654e+07	1.09219e+06	1.44287e+07	2.66327e+06	2.69092e+07	6.97049e+07	6.16866e+07	7.30134e+06	5.63854e+07	3.39468e+07	3.50561e+08	7.09273e+07	3.02769e+06	9.27083e+06	2.73327e+07	1.3763e+08	9.48737e+09	6.04564e+08	2.24895e+08	2.34037e+06	3.54221e+07	9.83522e+06	1.82047e+07	8.11535e+07	7.89149e+07	9.72848e+07	2.69844e+07	2.4557e+09	1.53027e+07	1.40827e+08	7.86793e+06	1.74886e+08	1.86288e+09	6.68972e+08	1.10653e+08	3.88584e+06	3.16387e+07	3.35096e+06	7.11628e+09
GH2907	Female	5.78829e+07	1.12929e+07	3.57443e+06	5.79407e+07	3.29355e+07	7.36044e+06	7.78401e+07	1.52529e+08	1.31648e+07	2.49307e+07	1.18375e+06	7.45499e+06	3.74548e+06	2.90466e+07	4.96898e+07	1.40554e+08	5.95284e+06	1.95947e+06	3.09661e+07	5.14821e+08	7.5018e+07	3.46352e+06	4.70998e+06	3.0448e+07	8.71379e+07	8.98174e+09	4.07891e+08	1.97073e+08	2.9944e+08	1.37043e+07	1.24915e+07	1.47771e+07	1.18371e+08	6.83854e+07	8.19554e+07	2.12918e+07	2.77958e+09	1.93431e+07	1.14475e+08	9.88896e+06	2.39239e+08	1.89843e+09	8.25813e+08	1.25004e+08	3.81181e+06	2.61785e+07	1.2606e+07	7.03143e+09
GH2913	Female	1.3674e+08	9.25782e+06	2.88515e+06	6.35286e+07	2.42064e+07	5.54952e+06	4.37051e+07	2.14273e+08	7.75345e+06	4.77652e+07	1.06253e+06	1.33327e+07	2.72936e+06	2.70595e+07	3.99012e+07	4.76422e+07	6.9112e+06	3.40033e+07	1.84163e+07	1.97239e+08	7.911e+07	1.38373e+06	1.21638e+07	4.34351e+07	9.66709e+07	7.24446e+09	2.478e+08	1.59201e+08	3.26599e+08	4.19302e+07	5.15661e+06	2.15754e+07	9.88685e+07	1.66534e+08	7.81023e+07	2.56776e+07	1.87234e+09	2.7156e+07	7.26674e+07	3.61137e+06	3.39818e+08	2.79728e+09	1.39055e+09	1.40614e+08	3.10255e+06	1.96386e+07	1.6886e+07	7.53173e+09
GH2917	Male	1.33481e+08	4.00919e+06	5.09082e+06	7.05707e+07	6.56978e+06	7.58839e+06	5.36794e+07	2.32843e+09	6.24859e+06	2.62432e+07	1.41743e+06	1.37689e+07	3.20094e+06	2.61277e+07	8.50134e+07	2.12347e+08	5.74402e+06	7.72496e+07	3.92994e+07	3.4279e+08	8.51243e+07	3.88991e+06	6.07741e+07	3.89452e+07	1.52671e+08	9.11378e+09	4.51805e+08	2.27076e+08	3.8494e+08	3.18421e+07	3.67115e+07	3.58517e+07	1.14091e+08	1.15801e+08	6.812e+07	2.31092e+07	2.11148e+09	2.57964e+07	1.15014e+08	5.07914e+06	1.97677e+08	2.61538e+09	9.54703e+08	1.47061e+08	3.43799e+06	3.46919e+07	6.44863e+06	9.04636e+09
GH2923	Female	1.26517e+08	2.03073e+06	3.03796e+06	2.91002e+07	1.41454e+07	4.22733e+06	2.98815e+07	3.07175e+08	8.79795e+06	2.65597e+07	1.13199e+06	1.43818e+07	3.5717e+06	2.74169e+07	1.50351e+08	5.52671e+07	8.11936e+06	5.31328e+07	6.20553e+07	3.08359e+08	9.46166e+07	3.73886e+06	1.25792e+07	2.70989e+07	8.79199e+07	5.06668e+09	4.06113e+08	2.5198e+08	3.31802e+08	2.84579e+07	3.31504e+06	3.65447e+07	1.80892e+08	9.36071e+07	7.44873e+07	2.47574e+07	1.09611e+09	3.18103e+07	1.42633e+08	1.11487e+07	2.28089e+08	1.94911e+09	6.52544e+08	1.0492e+08	3.5773e+06	2.36241e+07	1.504e+07	6.99926e+09
GH2929	Male	1.30316e+08	3.6584e+06	1.25447e+07	6.99427e+07	9.38349e+06	5.0619e+06	9.40318e+07	6.45402e+08	1.69596e+07	2.13041e+07	1.23999e+06	6.52239e+06	3.159e+06	2.71679e+07	7.52501e+07	1.67389e+08	1.06398e+07	2.24916e+07	4.10494e+07	3.27129e+08	8.91056e+07	1.18614e+06	1.45554e+07	3.02732e+07	1.25241e+08	9.51946e+09	5.04481e+08	1.56175e+08	2.70993e+08	5.23751e+07	3.06961e+07	5.15645e+07	1.34923e+08	1.46301e+08	3.77466e+07	2.46769e+07	4.23745e+09	2.94864e+07	1.19611e+08	1.53323e+07	2.04503e+08	3.63815e+09	1.75165e+09	1.21034e+08	2.24358e+06	5.30744e+07	225260	9.1166e+09
GH2931	Male	1.28506e+08	4.31274e+06	7.37823e+06	2.84078e+07	8.00629e+06	3.50357e+06	7.25447e+07	5.67632e+08	1.65309e+07	1.35414e+07	768815	1.64376e+07	4.33194e+06	2.52092e+07	6.87754e+07	8.91613e+07	7.19067e+06	5.45507e+07	3.52918e+07	3.36188e+08	1.02628e+08	3.21807e+06	9.19943e+06	5.02782e+07	9.93274e+07	8.45303e+09	4.37705e+08	2.3541e+08	4.13631e+08	4.73961e+07	1.53101e+07	1.88406e+07	4.68328e+08	1.22269e+08	5.84466e+07	1.99264e+07	3.08425e+09	2.19036e+07	1.12244e+08	6.60748e+06	1.9574e+08	2.73543e+09	1.63179e+09	1.46245e+08	3.39643e+06	6.72485e+07	8.82327e+06	1.06685e+10
GH2949	Female	1.19846e+08	403433	7.37733e+06	1.84785e+07	2.36308e+07	4.78392e+06	6.41984e+07	2.66912e+08	5.85677e+06	1.98123e+07	1.38984e+06	1.36654e+07	2.50787e+06	2.77383e+07	7.41764e+07	9.65222e+07	7.69427e+06	4.05063e+07	3.42309e+07	4.27102e+08	7.66694e+07	1.89985e+06	5.89545e+07	4.02177e+07	9.67758e+07	6.87684e+09	5.76167e+08	3.03743e+08	2.64933e+08	2.6361e+07	2.52576e+07	1.66816e+07	1.0181e+08	1.0749e+08	6.72054e+07	1.74308e+07	2.88977e+09	1.85138e+07	2.24883e+08	1.10181e+07	2.00544e+08	1.59361e+09	6.40644e+08	9.32942e+07	2.41954e+06	2.88708e+07	8.53841e+06	5.57235e+09
GH2951	Female	1.20697e+08	6.65068e+06	8.99404e+06	4.9474e+07	1.55045e+07	2.91484e+06	5.0079e+07	2.74738e+08	9.03742e+06	1.00433e+07	649256	1.51095e+07	3.6694e+06	2.55839e+07	3.02006e+07	5.9689e+07	5.79931e+06	7.17997e+07	3.46114e+07	2.8965e+08	9.70127e+07	2.35328e+06	8.72583e+06	3.54947e+07	1.20972e+08	7.37435e+09	4.68297e+08	2.351e+08	5.08337e+08	2.04349e+07	9.1627e+06	2.29456e+07	1.03682e+08	2.06956e+08	5.75743e+07	2.02673e+07	2.17587e+09	1.5434e+07	1.8258e+08	1.0633e+07	1.53928e+08	1.90799e+09	6.4561e+08	1.45439e+08	4.87359e+06	3.64823e+07	1.27825e+07	7.27655e+09
GH2952	Female	1.27945e+08	6.3194e+06	4.30265e+06	6.9506e+07	5.43321e+06	6.83312e+06	2.81828e+07	1.4362e+08	7.56321e+06	1.19824e+07	1.09167e+06	1.07254e+07	2.59922e+06	2.90057e+07	2.61171e+07	6.0252e+07	4.90295e+06	1.11538e+08	3.41216e+07	2.33727e+08	1.02084e+08	3.56534e+06	6.89987e+07	4.68347e+07	6.82184e+07	7.43718e+09	2.51201e+08	1.60233e+08	4.69908e+08	2.53818e+07	6.09998e+06	9.16088e+06	8.52101e+07	1.07644e+08	9.62676e+07	2.36775e+07	1.20767e+09	2.29359e+07	9.19861e+07	8.18615e+06	3.56454e+08	2.27393e+09	1.46836e+09	1.46017e+08	3.63065e+06	4.18098e+07	2.43513e+07	6.82576e+09
GH2957	Female	5.62621e+07	2.23073e+06	4.1286e+06	3.39271e+07	9.8891e+06	5.7732e+06	4.65126e+07	3.9057e+08	1.08649e+07	1.34492e+07	1.08502e+06	1.76769e+07	2.27051e+06	2.39399e+07	5.99893e+07	1.1696e+08	7.22586e+06	2.32339e+07	3.38951e+07	2.28262e+08	5.17532e+07	2.83308e+06	7.27313e+06	3.72748e+07	5.74555e+07	7.39801e+09	2.75009e+08	1.84756e+08	1.82354e+08	5.12186e+07	1.28899e+07	3.16387e+07	9.77567e+07	4.55731e+07	8.09047e+07	2.09605e+07	1.92464e+09	2.71409e+07	8.39261e+07	5.84195e+06	4.95809e+08	2.10047e+09	1.0258e+09	8.03673e+06	3.63713e+06	2.77973e+07	3.3323e+07	7.02868e+09
GH2970	Male	5.67816e+07	242630	7.23924e+06	6.83232e+07	5.94208e+06	6.35056e+06	6.2234e+07	3.53473e+08	1.23692e+07	1.31924e+07	579396	1.15185e+07	2.79599e+06	2.65318e+07	5.5841e+07	1.03166e+08	4.72247e+06	5.784e+07	2.45124e+07	3.35521e+08	7.51659e+07	3.47985e+06	9.26343e+06	3.79054e+07	1.2232e+08	7.88422e+09	4.77556e+08	2.09017e+08	3.21051e+08	1.48008e+07	1.9811e+07	1.04552e+06	1.02605e+08	6.75515e+07	6.51145e+07	1.83633e+07	2.98375e+09	1.63839e+07	1.31056e+08	9.92198e+06	1.39472e+08	1.95322e+09	4.93807e+08	8.9359e+07	4.13072e+06	2.02606e+07	4.56381e+06	5.93067e+09
GH2973	Male	5.96341e+07	4.06848e+06	5.22142e+06	7.82584e+07	2.47852e+07	4.41114e+06	6.50732e+07	2.87542e+08	8.10195e+06	1.82176e+07	1.19515e+06	1.73052e+07	3.12002e+06	2.73117e+07	9.2271e+07	7.10978e+07	8.43994e+06	2.91966e+07	3.61654e+07	3.12305e+08	6.39508e+07	1.85694e+06	6.79627e+07	4.88269e+07	1.04772e+08	9.21376e+09	4.17087e+08	2.0026e+08	2.95768e+08	3.40926e+07	6.90855e+06	1.45739e+07	9.45292e+07	1.01439e+08	6.36978e+07	2.67595e+07	3.67904e+09	2.76207e+07	1.07001e+08	6.95664e+06	1.91934e+08	2.63166e+09	1.42035e+09	1.67962e+08	6.25994e+06	6.68316e+07	1.41993e+07	9.23748e+09
GH2987	Male	1.41529e+08	3.47861e+06	5.63377e+06	2.7673e+07	1.3766e+07	4.66847e+06	4.64936e+07	4.52321e+08	1.31504e+07	3.12122e+07	774723	1.51977e+07	2.87812e+06	2.81565e+07	3.73455e+07	8.94507e+07	5.76284e+06	5.67165e+07	3.71262e+07	3.37937e+08	8.67892e+07	3.18523e+06	2.18979e+07	3.23956e+07	1.64601e+08	9.34301e+09	4.15352e+08	2.09002e+08	4.32965e+08	3.40313e+07	1.13985e+07	2.2263e+07	8.59201e+07	9.15083e+07	8.01466e+07	3.45444e+07	1.95523e+09	2.54712e+07	9.73058e+07	3.24207e+06	2.13723e+08	2.67026e+09	5.33388e+08	1.45094e+08	4.86185e+06	3.76266e+07	7.17517e+06	1.0768e+10
GH2992	Female	1.30528e+08	519203	3.51665e+06	2.18826e+07	2.11477e+07	3.10071e+06	7.13808e+07	2.5682e+08	6.06557e+06	4.96337e+07	905402	9.04614e+06	2.72102e+06	2.87444e+07	5.44297e+07	5.65306e+07	5.00449e+06	2.56345e+06	4.82814e+07	2.80029e+08	1.04808e+08	3.18113e+06	5.3849e+06	3.58532e+07	1.00449e+08	6.8811e+09	3.48325e+08	2.04614e+08	3.72635e+08	2.87743e+07	1.22602e+07	1.6358e+07	1.01163e+08	1.65134e+08	4.08809e+07	1.96989e+07	2.7422e+09	3.01684e+07	7.08619e+07	7.86481e+06	1.53787e+08	2.31245e+09	6.65076e+08	1.47545e+08	4.14249e+06	2.47988e+07	8.19849e+06	7.70135e+09
GH2998	Female	1.23108e+08	3.70333e+06	4.70183e+06	6.54892e+07	3.4083e+07	4.05075e+06	4.7965e+07	2.51996e+08	1.11511e+07	3.96491e+07	824852	1.29797e+07	3.00791e+06	2.86406e+07	5.59535e+07	4.68973e+07	5.52745e+06	5.34285e+07	2.2479e+07	2.37029e+08	5.81308e+07	4.68106e+06	5.95311e+07	4.54434e+07	9.64941e+07	8.64053e+09	3.47088e+08	1.82638e+08	2.5236e+08	2.33282e+07	5.50704e+06	7.86226e+06	9.53694e+07	9.35814e+07	8.91302e+07	2.77844e+07	2.07994e+09	2.20193e+07	1.00744e+08	2.53759e+06	2.49632e+08	2.45369e+09	8.0549e+08	1.32231e+08	4.67225e+06	2.06837e+07	1.51692e+07	7.14251e+09
GH2999	Male	1.37989e+08	2.53231e+06	7.21678e+06	3.46062e+07	2.11716e+07	4.13535e+06	3.74658e+07	4.40047e+08	1.87686e+07	1.74354e+07	1.11265e+06	2.33081e+07	3.21256e+06	2.72189e+07	1.02895e+08	5.43431e+07	7.42811e+06	7.0229e+07	3.43523e+07	3.27878e+08	9.03088e+07	3.96039e+06	4.32992e+07	2.57542e+07	1.53675e+08	8.0096e+09	3.94722e+08	2.27187e+08	4.34127e+08	4.08545e+07	6.00519e+06	8.65501e+06	1.12298e+08	1.06061e+08	6.37076e+07	2.40969e+07	1.86964e+09	3.33935e+07	1.17038e+08	4.5733e+06	1.64512e+08	2.8581e+09	6.67856e+08	8.13063e+06	5.95837e+06	3.08117e+07	9.09436e+06	9.12749e+09
GH3001	Male	1.29468e+08	2.36724e+06	4.16263e+06	3.10595e+07	2.58624e+07	6.63023e+06	5.34043e+07	3.77839e+08	1.46891e+07	1.81767e+07	1.67848e+06	1.86736e+07	3.66829e+06	2.89478e+07	5.60963e+07	6.95231e+07	8.4544e+06	9.82403e+07	2.96319e+07	3.79703e+08	1.03764e+08	6.44156e+06	2.80769e+06	2.75401e+07	1.46518e+08	7.26779e+09	5.03597e+08	2.88945e+08	4.3756e+08	2.67285e+07	6.2204e+06	1.33269e+07	1.17274e+08	1.33549e+08	7.64379e+07	2.30381e+07	2.34691e+09	2.38179e+07	1.22149e+08	6.08588e+06	2.28128e+08	2.38681e+09	6.93446e+08	1.47089e+08	3.93552e+06	3.11559e+07	1.17552e+07	8.25016e+09
GH3011	Female	1.21691e+08	1.79762e+06	2.95784e+06	5.35564e+07	3.47396e+07	4.87147e+06	5.81121e+07	2.50449e+08	1.5313e+07	1.97343e+07	1.12075e+06	1.59438e+07	2.82367e+06	2.56329e+07	5.38589e+07	8.66423e+07	6.0332e+06	6.78485e+07	3.26392e+07	3.713e+08	9.43004e+07	2.60459e+06	9.49389e+06	6.41484e+07	6.76245e+07	7.82345e+09	5.7407e+08	2.54738e+08	3.68621e+08	1.75017e+07	3.36382e+06	1.2881e+07	1.12501e+08	1.51839e+08	6.63984e+07	2.04217e+07	2.18433e+09	2.31857e+07	1.13577e+08	1.13277e+07	2.66212e+08	1.90757e+09	6.41482e+08	1.11819e+08	2.15395e+06	3.51407e+07	1.40266e+07	8.35087e+09
GH3013	Female	1.28081e+08	1.13062e+06	3.40938e+06	2.68996e+07	2.07509e+07	4.03096e+06	4.29455e+07	4.32292e+08	6.26529e+06	3.27306e+07	1.33105e+06	1.00529e+07	2.74568e+06	2.76142e+07	6.19754e+07	8.0438e+07	5.77952e+06	8.81811e+07	3.11897e+07	3.42448e+08	8.47323e+07	3.1208e+06	5.19162e+07	2.61515e+07	5.56277e+07	5.23164e+09	2.46513e+08	1.83871e+08	3.44331e+08	3.51378e+07	1.20003e+07	9.61881e+06	8.88307e+07	8.94936e+07	5.69595e+07	1.96558e+07	1.83129e+09	2.7132e+07	6.89309e+07	1.05322e+07	2.54641e+08	2.78847e+09	5.98801e+08	9.30702e+07	2.71434e+06	1.07834e+07	1.03336e+07	6.16051e+09
GH3015	Male	1.22701e+08	2.53664e+06	7.21096e+06	3.20242e+07	4.44114e+06	3.71171e+06	3.42633e+07	5.4419e+08	1.58366e+07	1.19208e+07	563954	1.54297e+07	2.53302e+06	2.22423e+07	7.08384e+07	1.73397e+08	8.77455e+06	6.73613e+07	3.84529e+07	3.35115e+08	8.36039e+07	3.81544e+06	4.13347e+07	2.74539e+07	1.60028e+08	7.58633e+09	4.49678e+08	2.65453e+08	3.93006e+08	3.72088e+07	2.87402e+07	5.27082e+07	1.32515e+08	9.79129e+07	7.5315e+07	2.18529e+07	1.2702e+09	2.50311e+07	1.31539e+08	6.25821e+06	1.78079e+08	3.79903e+09	1.39269e+09	1.14606e+08	4.68671e+06	3.82335e+07	5.52798e+06	8.5004e+09
GH3019	Female	1.25957e+08	1.13253e+06	4.61452e+06	6.87111e+07	1.04729e+07	5.90867e+06	4.66436e+07	1.84667e+08	9.43227e+06	1.84828e+07	1.64504e+06	1.22343e+07	3.85992e+06	2.63307e+07	9.08963e+07	7.49463e+07	5.70733e+06	2.186e+06	3.61963e+07	2.67332e+08	1.0344e+08	4.5132e+06	4.39421e+06	3.67641e+07	8.4418e+07	6.9171e+09	3.16262e+08	1.97494e+08	4.00692e+08	3.29666e+07	1.21206e+07	3.68562e+06	1.20121e+08	1.22353e+08	7.54218e+07	2.77664e+07	1.51171e+09	3.54426e+07	1.09318e+08	7.21877e+06	3.62233e+08	2.81436e+09	7.27372e+08	1.12929e+08	3.57221e+06	2.2548e+07	2.23529e+07	8.39339e+09
GH3029	Male	5.57604e+07	3.51671e+06	6.42936e+06	3.49083e+07	1.72905e+07	5.39032e+06	3.41544e+07	4.36918e+08	1.24181e+07	1.39619e+07	1.60378e+06	1.67488e+07	2.55513e+06	2.54464e+07	1.08125e+08	8.42675e+07	8.14892e+06	8.13502e+07	3.12006e+07	3.78271e+08	8.18042e+07	3.17015e+06	5.50569e+07	3.3465e+07	8.73146e+07	8.51183e+09	5.10736e+08	2.58726e+08	3.87319e+08	3.70787e+07	1.70735e+07	3.03469e+07	1.04789e+08	1.1145e+08	6.43102e+07	1.97628e+07	1.5296e+09	2.22673e+07	1.42743e+08	4.5567e+06	1.67066e+08	2.01468e+09	5.79985e+08	8.3144e+06	5.89314e+06	3.70295e+07	9.36156e+06	6.64674e+09
GH3034	Male	1.24214e+08	1.11542e+06	6.79675e+06	2.04215e+07	2.30785e+07	4.82709e+06	5.06763e+07	3.40931e+08	7.90372e+06	1.68764e+07	1.00962e+06	2.47828e+07	2.81041e+06	2.85047e+07	8.49714e+07	7.62671e+07	6.38398e+06	5.42443e+07	3.27748e+07	2.87464e+08	7.06543e+07	4.67226e+06	1.15441e+07	2.86332e+07	1.42402e+08	7.2993e+09	3.15158e+08	1.79973e+08	3.09173e+08	2.35803e+07	1.42744e+07	2.88693e+07	1.01297e+08	2.60724e+08	5.4642e+07	2.76306e+07	2.06656e+09	2.79624e+07	1.08389e+08	7.78132e+06	2.00351e+08	2.8051e+09	7.07694e+08	1.36424e+08	5.15948e+06	2.77776e+07	1.40184e+07	8.80373e+09
GH3038	Male	5.04923e+07	1.21773e+06	6.79311e+06	4.46607e+07	3.83645e+06	5.25738e+06	5.53461e+07	2.41403e+08	1.46439e+07	1.15127e+07	738480	1.44941e+07	1.94735e+06	2.67743e+07	7.85459e+07	9.63721e+07	7.55722e+06	4.67113e+07	4.24814e+07	3.40629e+08	8.2226e+07	3.49962e+06	6.41784e+07	4.55488e+07	1.48702e+08	8.63429e+09	4.42342e+08	2.37237e+08	4.10646e+08	5.46502e+07	1.22165e+07	1.9098e+07	1.79259e+08	1.20765e+08	7.79814e+07	2.79323e+07	2.22139e+09	3.54359e+07	1.22539e+08	5.84528e+06	2.30956e+08	3.01853e+09	4.7385e+08	1.10617e+07	4.87144e+06	3.45474e+07	9.96672e+06	9.97155e+09
GH3042	Male	1.19505e+08	5.13282e+06	8.09098e+06	7.79766e+07	8.80453e+06	4.98585e+06	3.83055e+07	5.47513e+08	1.18663e+07	1.52087e+07	997470	1.10599e+07	2.45256e+06	2.62136e+07	5.6782e+07	9.36255e+07	6.4595e+06	7.53265e+07	3.18078e+07	3.64812e+08	9.51905e+07	4.50683e+06	2.08807e+07	2.57962e+07	1.58731e+08	8.76613e+09	4.5644e+08	2.58733e+08	3.88619e+08	3.32605e+07	1.23808e+07	2.22763e+07	1.08012e+08	1.40037e+08	6.1762e+07	1.98607e+07	2.15335e+09	2.22528e+07	1.26154e+08	6.63193e+06	1.53749e+08	2.50625e+09	1.35106e+09	1.17708e+08	4.16382e+06	2.8352e+07	6.29011e+06	8.2068e+09
GH3047	Female	1.3201e+08	2.98074e+06	5.46524e+06	2.57109e+07	6.10056e+06	3.39013e+06	3.62087e+07	2.26229e+08	4.24292e+06	1.54107e+07	744344	1.16251e+07	2.51671e+06	2.95806e+07	4.82557e+07	8.71069e+07	3.94089e+06	7.0545e+07	3.59335e+07	3.2202e+08	1.00853e+08	2.47653e+06	2.25596e+07	2.39674e+07	9.56448e+07	7.32205e+09	3.58818e+08	2.44954e+08	4.86719e+08	3.80681e+07	8.16177e+06	9.61147e+06	9.83219e+07	1.48158e+08	7.64381e+07	2.13354e+07	1.62151e+09	2.79637e+07	1.44039e+08	4.28284e+06	2.24736e+08	2.54889e+09	7.76969e+08	1.2941e+08	3.47173e+06	2.77913e+07	9.27641e+06	7.79723e+09
GH3062	Female	1.28885e+08	2.07011e+07	4.87377e+06	2.27137e+07	1.17737e+07	2.87676e+06	3.6791e+07	1.13776e+08	1.15826e+07	1.09445e+07	1.09254e+06	1.57426e+07	1.60863e+06	2.51929e+07	5.48616e+07	7.23277e+07	6.5852e+06	6.2671e+07	2.36039e+07	2.07671e+08	6.88806e+07	2.74953e+06	5.69162e+06	3.37793e+07	7.224e+07	7.39604e+09	2.09548e+08	1.49696e+08	2.94517e+08	2.441e+07	9.21033e+06	2.1917e+07	9.28511e+07	1.10384e+08	6.47388e+07	2.16831e+07	1.2919e+09	2.50878e+07	7.68891e+07	1.04115e+07	2.21379e+08	2.2749e+09	5.34269e+08	1.33976e+08	4.13705e+06	4.19795e+07	1.52414e+07	7.92165e+09
GH3063	Female	1.26416e+08	2.01284e+06	8.33681e+06	3.32348e+07	1.03158e+07	4.24016e+06	5.6901e+07	2.68286e+08	1.24139e+07	3.52366e+07	2.16155e+06	2.13434e+07	3.65994e+06	2.63282e+07	6.48976e+07	7.99853e+07	5.90964e+06	6.47876e+07	2.77988e+07	2.2989e+08	6.9026e+07	2.83523e+06	6.90186e+07	4.96699e+07	8.83256e+07	7.49358e+09	2.73204e+08	1.74636e+08	3.64005e+08	4.19907e+07	1.47255e+07	1.91107e+07	9.79759e+07	1.08684e+08	7.01485e+07	2.94057e+07	1.92739e+09	2.25405e+07	9.32496e+07	7.26204e+06	1.97527e+08	3.07124e+09	1.69007e+09	1.98304e+08	4.13514e+06	2.93479e+07	1.26565e+07	1.04516e+10
GH3066	Female	1.21291e+08	3.11562e+06	2.8304e+06	2.21163e+07	1.21571e+07	5.55005e+06	6.51894e+07	5.1781e+08	1.39907e+07	1.17149e+07	902930	1.12813e+07	3.26426e+06	2.59292e+07	7.67274e+07	1.1385e+08	9.01849e+06	3.64133e+07	2.20179e+07	3.05949e+08	5.83128e+07	5.06136e+06	2.21562e+07	6.09452e+07	1.26544e+08	7.29469e+09	4.74674e+08	1.77511e+08	2.5991e+08	2.27792e+07	4.23745e+07	3.02324e+07	1.24445e+08	1.78333e+08	6.10146e+07	1.64654e+07	2.60103e+09	1.25207e+07	1.17159e+08	9.84893e+06	1.26542e+08	1.64055e+09	8.0502e+08	1.21138e+08	3.27219e+06	4.6615e+07	5.8478e+06	6.25127e+09
GH3069	Male	1.25876e+08	9.44717e+06	6.48249e+06	2.70044e+07	9.9419e+06	5.92549e+06	2.95479e+07	3.41916e+08	1.88058e+07	2.90223e+07	874954	1.79266e+07	2.80949e+06	2.20898e+07	1.016e+08	8.69058e+07	1.06524e+07	6.11601e+07	5.7172e+07	3.11678e+08	6.58709e+07	3.19375e+06	3.98228e+06	2.77043e+07	1.18125e+08	9.02707e+09	3.61777e+08	1.92259e+08	2.50161e+08	3.16677e+07	2.63808e+07	1.74675e+07	8.1012e+07	9.92166e+07	5.92896e+07	2.03616e+07	1.16461e+09	2.14422e+07	1.23126e+08	7.24075e+06	1.41852e+08	2.48182e+09	8.04839e+08	1.36151e+08	4.18797e+06	3.6386e+07	8.28489e+06	8.62062e+09
GH3071	Female	1.23136e+08	2.3529e+06	4.75023e+06	7.4546e+07	2.07192e+07	6.28067e+06	8.34159e+07	3.47938e+08	2.21857e+06	1.3535e+07	1.55889e+06	1.21568e+07	4.18122e+06	2.66177e+07	5.66432e+07	1.23159e+08	8.76777e+06	6.59537e+07	3.76536e+07	3.74953e+08	8.79163e+07	3.79034e+06	6.75792e+07	5.66625e+07	9.82855e+07	9.06199e+09	4.45496e+08	2.35505e+08	3.26337e+08	2.26852e+07	2.09413e+07	2.53679e+07	1.2034e+08	1.26621e+08	8.57618e+07	2.33886e+07	2.1824e+09	2.38823e+07	1.40975e+08	9.32691e+06	2.88916e+08	2.00898e+09	5.51972e+08	1.35716e+08	3.86548e+06	2.54857e+07	2.05892e+07	8.81897e+09
GH3096	Male	1.27082e+08	1.03199e+07	4.53942e+06	6.32024e+07	6.67397e+06	4.23127e+06	4.56266e+07	3.46786e+08	1.01831e+07	1.74709e+07	1.03251e+06	1.49812e+07	2.93888e+06	2.43918e+07	5.85718e+07	6.81338e+07	9.16407e+06	7.7595e+07	2.51884e+07	3.50266e+08	5.59677e+06	4.41028e+06	3.56781e+07	2.37396e+07	1.01779e+08	7.33156e+09	4.11831e+08	2.77603e+08	3.56009e+08	3.03557e+07	1.38742e+07	4.43195e+07	1.10113e+08	3.32712e+08	6.66112e+07	2.28572e+07	1.95435e+09	3.64841e+07	1.32219e+08	4.26593e+06	2.11753e+08	2.89803e+09	4.98555e+08	1.29041e+08	3.49616e+06	2.05944e+07	7.75436e+06	8.86449e+09
GH3097	Male	1.26142e+08	2.23443e+06	8.80145e+06	3.74649e+07	8.01845e+06	5.42495e+06	3.4653e+07	2.8016e+08	1.31734e+07	1.73158e+07	688341	2.32578e+07	2.4724e+06	2.28607e+07	9.76524e+07	4.39911e+07	5.89528e+06	4.65076e+07	3.26781e+07	2.63659e+08	8.84573e+07	3.23185e+06	7.82188e+06	3.15816e+07	8.82877e+07	7.37718e+09	3.24983e+08	2.25421e+08	3.41517e+08	4.36851e+07	7.60022e+06	1.99103e+07	1.01192e+08	2.689e+08	6.78631e+07	3.15774e+07	1.27246e+09	5.04003e+07	8.62352e+07	3.92979e+06	2.49187e+08	2.99744e+09	1.49171e+09	1.5554e+08	5.97261e+06	2.82693e+07	1.54906e+07	8.96641e+09
GH3098	Male	1.20752e+08	1.30371e+06	4.60158e+06	3.98877e+07	1.55056e+07	4.42328e+06	4.96301e+07	3.3381e+08	1.00924e+07	1.16031e+07	1.4365e+06	1.63969e+07	3.16274e+06	2.41724e+07	4.73653e+07	8.34236e+07	5.33948e+06	9.03434e+07	6.07199e+07	3.93893e+08	1.2102e+08	3.07747e+06	2.67775e+06	2.98605e+07	1.23444e+08	7.52924e+09	4.9701e+08	2.99413e+08	5.03419e+08	5.1876e+07	3.54178e+06	8.33004e+06	1.12602e+08	2.03504e+08	6.4677e+07	2.27993e+07	1.70577e+09	3.60937e+07	1.09273e+08	5.87335e+06	2.58908e+08	3.25141e+09	5.13485e+08	1.136e+08	3.07067e+06	3.14754e+07	1.13763e+07	8.72246e+09
WM2419	Female	5.66145e+07	993587	9.73851e+06	3.07136e+07	1.64309e+07	2.51969e+06	4.91392e+07	1.59425e+08	9.81678e+06	4.38413e+07	3.90351e+06	1.32793e+07	8.0013e+06	2.88565e+07	6.71979e+07	4.51605e+07	7.74371e+06	5.02304e+07	2.14888e+07	7.5829e+07	4.57526e+07	4.54737e+06	1.89708e+07	9.7972e+07	5.25294e+07	9.04557e+09	2.01958e+08	3.79055e+07	2.41282e+08	3.77015e+07	442896	8.60766e+06	9.00974e+07	4.85023e+07	8.23678e+07	4.97315e+07	1.95185e+09	5.69463e+07	2.67346e+07	6.40254e+06	1.08075e+09	2.62327e+09	6.7605e+08	2.05212e+08	7.27791e+06	2.6153e+07	1.41562e+07	1.12106e+10
WM2426	Male	5.79001e+07	3.04059e+06	4.69568e+06	6.19449e+07	1.1191e+07	2.01027e+06	5.55605e+07	1.96951e+08	7.64321e+06	2.16061e+07	1.26111e+06	1.23781e+07	3.02323e+06	2.71993e+07	5.01798e+07	5.54646e+07	5.472e+06	6.80492e+07	4.9636e+07	3.71837e+08	5.86337e+07	2.23165e+06	3.38634e+07	3.25388e+07	1.10373e+08	8.58062e+09	4.90655e+08	2.59046e+08	2.445e+08	3.99232e+07	2.71438e+07	1.47737e+07	1.45147e+08	7.15597e+07	7.24585e+07	2.26539e+07	2.10607e+09	2.30575e+07	2.37176e+08	8.06367e+06	2.04062e+08	2.58371e+09	7.94987e+08	1.10419e+08	3.87716e+06	3.19423e+07	5.94924e+06	5.83881e+09
WM2428	Female	1.44726e+08	9.53417e+06	3.50652e+06	3.10012e+07	2.32722e+07	3.43397e+06	3.20228e+07	6.90457e+07	1.34058e+07	4.51282e+07	1.1358e+06	1.06212e+07	6.38044e+06	2.65704e+07	6.97019e+07	3.69966e+07	7.2759e+06	4.19286e+07	2.54175e+07	1.89081e+08	5.08417e+07	3.88442e+06	1.90359e+07	4.96894e+07	5.65344e+07	6.28031e+09	2.20121e+08	1.24446e+08	2.08269e+08	3.57907e+07	1.72487e+06	1.01631e+07	7.73989e+07	7.71833e+07	9.70623e+07	3.52261e+07	1.30616e+09	2.32615e+07	5.91007e+07	5.13243e+06	5.46749e+08	2.39327e+09	7.72886e+08	6.85665e+06	3.18255e+06	2.60535e+07	2.72923e+07	7.01559e+09
WM2432	Male	1.27427e+08	3.3596e+06	6.74074e+06	6.59251e+07	2.79154e+07	2.67464e+06	4.83772e+07	2.43449e+08	1.18118e+07	2.11313e+07	740820	1.36656e+07	3.80899e+06	2.54219e+07	4.23764e+07	6.62993e+07	6.82445e+06	7.32816e+07	2.46185e+07	2.29566e+08	5.5139e+07	3.40053e+06	5.05283e+07	2.71959e+07	8.71799e+07	7.12998e+09	3.21106e+08	1.33817e+08	2.53916e+08	3.50511e+07	1.50022e+07	2.22065e+07	7.82432e+07	8.78898e+07	7.92404e+07	3.28901e+07	2.09892e+09	2.74418e+07	7.78323e+07	6.78859e+06	2.31038e+08	2.17285e+09	6.74924e+08	1.39234e+08	4.61031e+06	2.65855e+07	1.36983e+07	6.54167e+09
WM2440	Male	1.33526e+08	895504	5.34438e+06	828727	9.34336e+06	1.61116e+06	3.04433e+07	1.18118e+08	9.05936e+06	1.93497e+07	812104	1.19422e+07	1.8687e+06	2.46405e+07	1.03399e+08	5.72979e+07	6.38109e+06	8.12806e+07	3.75248e+07	3.75156e+08	7.07225e+07	2.52594e+06	1.64629e+07	2.31395e+07	1.15396e+08	7.31785e+09	4.61198e+08	2.8396e+08	2.71603e+08	4.73355e+07	5.92576e+06	6.94071e+06	7.56556e+07	1.02255e+08	6.29118e+07	1.87853e+07	1.41042e+09	2.6228e+07	2.3924e+08	5.07502e+06	3.05193e+08	3.07014e+09	6.41147e+08	9.92344e+07	3.83788e+06	2.71587e+07	1.07047e+07	6.77277e+09
WM2443	Female	1.36063e+08	483653	3.853e+06	7.34853e+07	2.01891e+07	2.70523e+06	6.31596e+07	1.3854e+08	4.09589e+06	3.18166e+07	1.28403e+06	1.09546e+07	4.3231e+06	2.77857e+07	4.40075e+07	7.02021e+07	6.05908e+06	5.22476e+07	2.68047e+07	1.5665e+08	5.26677e+07	2.23819e+06	7.55409e+07	4.55618e+07	5.83281e+07	6.79291e+09	1.9194e+08	1.36695e+08	2.22775e+08	4.7953e+07	7.28181e+06	3.56579e+07	1.01066e+08	7.82638e+07	5.78861e+07	2.91062e+07	2.81952e+09	3.95472e+07	5.40567e+07	6.98105e+06	2.62237e+08	2.87903e+09	9.40702e+08	1.1475e+08	3.65376e+06	1.9071e+07	7.43807e+06	6.77423e+09
WM2448	Female	1.28302e+08	1.33444e+06	5.43064e+06	3.52473e+07	2.11491e+07	1.65125e+06	5.21264e+07	2.75836e+08	3.96561e+06	4.40586e+07	574563	1.16102e+07	5.40479e+06	2.67501e+07	2.81562e+07	3.02466e+07	5.79153e+06	2.9268e+07	2.1543e+07	1.69791e+08	3.72809e+07	3.75112e+06	1.10639e+07	9.46397e+07	9.85154e+07	7.09693e+09	2.23575e+08	1.25489e+08	1.59259e+08	5.19167e+07	1.70654e+06	3.52122e+07	1.08131e+08	1.09162e+08	8.27738e+07	2.67238e+07	2.59164e+09	2.76709e+07	4.92863e+07	9.49788e+06	2.63626e+08	2.87174e+09	7.75501e+08	1.27438e+08	4.73588e+06	2.77724e+07	1.04338e+07	6.32266e+09
WM2455	Female	1.38904e+08	974965	6.752e+06	6.09249e+07	1.67692e+07	1.56405e+06	6.9704e+07	6.66529e+07	7.80582e+06	8.60859e+07	6.43489e+07	5.45395e+06	4.88188e+06	2.86418e+07	1.98302e+07	6.7082e+07	4.49938e+06	4.48737e+07	5.96176e+07	1.22737e+08	3.72084e+07	2.38076e+06	5.47608e+07	2.5586e+07	6.34188e+07	8.96261e+09	5.35689e+07	2.85398e+07	1.88933e+08	1.17166e+07	1.35858e+06	1.62279e+07	1.48992e+08	8.24114e+07	1.0321e+08	1.17492e+08	2.11567e+09	3.30348e+07	2.25436e+07	3.45461e+06	1.46552e+09	3.09006e+09	4.38615e+09	4.26864e+08	7.36634e+06	6.04892e+07	2.12998e+07	1.50305e+10
WM2457	Female	1.4455e+08	762447	7.06198e+06	2.45587e+07	2.62539e+07	2.0739e+06	5.3347e+07	1.32806e+08	1.35208e+07	4.2143e+07	691936	1.09751e+07	7.07911e+06	2.64905e+07	3.29688e+07	4.27715e+07	6.36388e+06	6.15247e+07	4.49652e+07	2.00486e+08	5.23045e+07	3.21794e+06	1.54425e+07	2.67994e+07	1.03397e+08	6.5256e+09	2.59657e+08	1.47179e+08	2.71164e+08	2.20897e+07	1.77834e+06	1.63637e+07	1.18305e+08	1.0331e+08	6.75595e+07	3.31585e+07	2.05908e+09	4.30064e+07	6.66917e+07	1.03471e+07	2.90492e+08	2.67017e+09	7.58228e+08	1.1391e+08	4.36339e+06	2.27212e+07	1.5266e+07	6.65871e+09
WM2458	Female	1.34747e+08	3.3706e+06	7.17983e+06	6.50191e+07	2.54054e+07	1.34352e+06	2.94345e+07	6.55788e+07	1.72899e+07	5.09533e+07	3.43378e+07	1.10767e+07	6.10699e+06	2.78639e+07	6.57701e+07	5.11205e+07	7.46803e+06	2.92596e+07	4.90561e+07	6.06797e+07	2.93413e+07	3.73743e+06	2.66983e+07	3.5683e+07	7.23576e+07	6.76826e+09	5.70456e+07	2.82009e+07	1.13212e+08	2.01727e+07	7.89225e+06	3.03748e+07	6.67204e+07	7.21037e+07	5.79695e+07	5.60434e+07	1.09583e+09	4.43466e+07	2.99805e+07	5.77695e+06	6.28281e+08	2.99737e+09	8.84349e+08	2.39138e+08	4.93237e+06	2.77623e+07	1.71916e+07	1.11303e+10
WM2460	Male	1.32719e+08	422922	5.61469e+06	3.26741e+07	1.12067e+07	4.99744e+06	3.6952e+07	1.38336e+08	6.96489e+06	2.63299e+07	1.21578e+06	6.89071e+06	1.82263e+06	2.76083e+07	6.85743e+07	7.8971e+07	6.92558e+06	4.75169e+07	3.88587e+07	3.22188e+08	5.34891e+07	2.04795e+06	4.02633e+07	3.47557e+07	7.89362e+07	9.09497e+09	4.00323e+08	2.26125e+08	2.04259e+08	4.21676e+07	3.54924e+07	1.43715e+07	1.2757e+08	1.33052e+08	7.57738e+07	2.77859e+07	1.6635e+09	3.02491e+07	1.31123e+08	1.0926e+07	3.12604e+08	2.41845e+09	1.42657e+09	1.01697e+08	4.44525e+06	4.99154e+07	9.5073e+06	7.97209e+09
WM2462	Male	1.318e+08	2.90071e+06	3.54579e+06	5.75819e+07	2.20377e+07	4.55864e+06	4.11039e+07	2.43705e+08	9.81431e+06	4.01068e+07	318106	1.14585e+07	3.1149e+06	2.74077e+07	7.32717e+07	4.31412e+07	8.0133e+06	6.05479e+07	2.72121e+07	3.4366e+08	7.41273e+07	3.54259e+06	1.43775e+07	4.5239e+07	9.50806e+07	7.61763e+09	4.51936e+08	2.14991e+08	2.92772e+06	3.00236e+07	1.09636e+07	2.32408e+07	7.37617e+07	5.74427e+07	7.26852e+07	2.80779e+07	1.90841e+09	2.54188e+07	1.14485e+08	4.37934e+06	2.80528e+08	2.45727e+09	4.93495e+08	1.15578e+08	3.93001e+06	1.46218e+07	9.16529e+06	6.65303e+09
WM2468	Male	1.30662e+08	514932	8.01349e+06	3.78082e+07	2.18447e+07	4.38944e+06	3.85128e+07	9.61085e+07	8.49183e+06	2.32204e+07	1.04698e+06	1.05424e+07	1.83583e+06	2.68201e+07	4.84086e+07	4.82664e+07	1.02432e+07	7.43763e+07	7.68368e+07	4.87026e+08	4.8719e+06	2.90945e+06	1.51899e+07	4.02607e+07	6.66418e+07	7.80559e+09	5.6622e+08	3.36201e+08	3.35522e+06	3.60483e+07	1.7825e+07	5.82935e+07	2.9413e+08	7.97516e+07	7.47026e+07	1.71233e+07	1.64476e+09	1.74744e+07	1.73062e+08	5.65813e+06	2.3465e+08	1.95614e+09	5.58882e+08	9.87774e+07	3.35153e+06	3.93268e+07	5.61408e+06	5.84791e+09
WM2475	Female	1.29089e+08	3.89083e+06	9.16241e+06	2.97083e+07	1.67339e+07	3.2623e+06	4.55832e+07	2.55099e+08	9.11519e+06	3.50557e+07	833443	1.43488e+07	6.33507e+06	2.48794e+07	4.72535e+07	5.70609e+07	5.17441e+06	6.14094e+07	3.24779e+07	1.26713e+08	6.1903e+07	4.65184e+06	3.72741e+06	2.61487e+07	7.24987e+07	5.56652e+09	1.37114e+08	9.18708e+07	2.65937e+08	4.313e+07	1.04892e+07	3.77397e+07	4.31776e+08	9.64256e+07	7.82853e+07	6.08801e+07	1.96355e+09	5.93245e+07	5.49523e+07	5.70417e+06	4.92019e+08	3.33819e+09	7.49886e+08	1.76877e+08	6.45427e+06	2.00058e+07	1.97463e+07	1.0787e+10
WM2488	Male	1.26873e+08	191105	3.71787e+06	2.68983e+07	7.67601e+06	5.63819e+06	3.04448e+07	1.23471e+08	8.29198e+06	1.48381e+07	795263	1.31638e+07	1.26586e+06	2.80824e+07	7.30677e+07	6.46199e+07	7.79273e+06	4.92343e+07	4.18841e+07	4.26891e+08	5.88788e+07	1.81045e+06	2.80045e+07	2.46392e+07	6.25724e+07	7.44533e+09	5.16066e+08	3.02018e+08	2.35644e+08	3.20535e+07	4.70064e+07	5.69509e+07	1.02674e+08	9.93841e+07	6.51643e+07	1.63278e+07	1.26259e+09	1.71008e+07	1.28253e+08	4.8849e+06	2.01499e+08	1.65701e+09	5.84564e+08	4.5567e+06	5.1831e+06	5.80086e+07	8.89765e+06	4.589e+09
WM2495	Male	1.3186e+08	2.96429e+06	6.04869e+06	4.75597e+07	6.10487e+07	2.27286e+06	4.79641e+07	2.36964e+08	6.30051e+06	1.78524e+07	1.39908e+06	1.23084e+07	4.22909e+06	2.8503e+07	4.05641e+07	4.5256e+07	6.06001e+06	1.3936e+06	7.30172e+07	4.0025e+08	5.35746e+07	2.95096e+06	2.60249e+07	3.30928e+07	8.22301e+07	7.48295e+09	4.79879e+08	2.93965e+08	2.45299e+08	1.3879e+07	8.4726e+06	2.24492e+07	1.24766e+08	2.00094e+08	8.21191e+07	2.49075e+07	2.05454e+09	1.87423e+07	1.41647e+08	4.3188e+06	1.89399e+08	1.25594e+09	3.80015e+08	1.00124e+08	8.96364e+06	2.24758e+07	9.07848e+06	4.94449e+09
WM2496	Male	1.41056e+08	2.08968e+07	6.51059e+06	3.24994e+07	2.53263e+07	2.52582e+06	5.58633e+07	2.59398e+08	5.54919e+06	2.40981e+07	1.11546e+06	1.22235e+07	2.55435e+06	2.81308e+07	4.00933e+07	4.53224e+07	9.56431e+06	6.11446e+07	4.13485e+07	3.58333e+08	7.08674e+07	3.61287e+06	3.81625e+07	3.69971e+07	1.16549e+08	7.24247e+09	4.6449e+08	2.23412e+08	2.74597e+08	4.5052e+07	9.18978e+06	3.9385e+07	9.85202e+07	6.00829e+07	7.61904e+07	2.96283e+07	2.92177e+09	2.8641e+07	1.05863e+08	8.03746e+06	2.17669e+08	2.65238e+09	5.74709e+08	1.13088e+08	4.2206e+06	1.97951e+07	8.81299e+06	6.19361e+09
WM2504	Male	1.38877e+08	2.86969e+06	3.31795e+06	4.09648e+07	5.31433e+07	3.86283e+06	5.08158e+07	1.93245e+08	1.04478e+07	2.41879e+07	609905	1.11754e+07	3.1972e+06	2.72319e+07	5.57417e+07	5.44569e+07	8.41944e+06	5.89785e+07	4.48171e+07	4.64056e+08	6.84671e+07	2.84902e+06	6.18119e+07	3.65189e+07	1.02909e+08	8.80755e+09	5.31654e+08	2.85559e+08	2.36021e+06	5.58587e+07	1.27537e+07	1.34747e+07	1.25283e+08	1.26971e+08	7.63592e+07	2.74123e+07	2.10969e+09	1.86217e+07	1.78837e+08	8.38826e+06	3.56337e+08	1.67604e+09	6.19086e+08	1.35824e+08	4.41791e+06	5.02241e+07	1.3066e+07	6.95108e+09
WM2506	Male	1.41928e+08	3.03147e+06	2.89774e+06	1.70494e+07	1.84799e+07	2.92747e+06	4.33347e+07	2.56067e+08	9.00824e+06	3.49987e+07	563435	8.70556e+06	3.53761e+06	2.6159e+07	6.41158e+07	6.21589e+07	7.40888e+06	4.00288e+07	2.95872e+07	3.29318e+08	5.83856e+07	1.65157e+06	8.41703e+06	2.92839e+07	5.34503e+07	6.88734e+09	4.20061e+08	2.68911e+08	1.82692e+08	2.06697e+07	1.33153e+07	2.22663e+07	1.49869e+08	2.03446e+08	9.24142e+07	1.79204e+07	1.67069e+09	2.17038e+07	1.00437e+08	1.2117e+07	2.87778e+08	1.4594e+09	4.09352e+08	8.71193e+07	3.11757e+06	2.16562e+07	8.19919e+06	5.15991e+09
WM2511	Female	1.35581e+08	854728	6.07221e+06	7.35946e+07	2.08636e+07	979792	5.72361e+07	1.39235e+08	3.29792e+06	3.5334e+07	3.60529e+06	9.44639e+06	5.50823e+06	2.786e+07	3.77131e+07	5.13712e+07	7.22854e+06	6.13416e+07	2.23577e+07	2.69897e+08	6.74545e+07	4.15377e+06	1.117e+07	4.92711e+07	1.13106e+08	6.559e+09	3.25099e+08	7.41062e+07	3.23878e+08	4.29386e+07	999335	1.29292e+07	9.50174e+07	1.03745e+08	8.93511e+07	4.00116e+07	2.19882e+09	5.49562e+07	5.11941e+07	4.62541e+06	5.71546e+08	3.57335e+09	7.51323e+08	2.22151e+08	4.30524e+06	5.21056e+07	2.45101e+07	9.37496e+09
WM2515	Female	1.38335e+08	3.68193e+06	1.03245e+07	7.02292e+07	1.89647e+07	1.97354e+06	2.5619e+07	7.80053e+07	2.52887e+06	6.04054e+07	4.94385e+07	6.97853e+06	4.04112e+06	2.69573e+07	6.63284e+07	3.42621e+07	5.17966e+06	6.57943e+07	9.07314e+07	4.62467e+07	3.19223e+07	3.81547e+06	6.41401e+07	8.1503e+07	9.40157e+07	7.13202e+09	4.94641e+07	2.28732e+07	1.93002e+08	1.29677e+07	1.09933e+07	1.38913e+07	1.44763e+08	4.11483e+07	1.23632e+08	9.54468e+07	1.05751e+09	3.84204e+07	1.42005e+07	4.82787e+06	1.07013e+09	2.87571e+09	1.28158e+09	3.13507e+08	8.03848e+06	9.73245e+07	4.02806e+07	1.12244e+10
WM2530	Female	1.39812e+08	9.95287e+06	9.37514e+06	7.09045e+07	3.84646e+06	3.09806e+06	6.0108e+07	1.15406e+08	9.91958e+06	4.17176e+07	9.36219e+06	1.09404e+07	5.954e+06	2.54869e+07	4.20649e+07	4.88956e+07	7.00026e+06	4.94503e+07	2.572e+07	1.13374e+08	3.56101e+07	4.1585e+06	1.87747e+07	4.29574e+07	6.48116e+07	7.54203e+09	1.19374e+08	5.58024e+07	1.89418e+08	3.57732e+07	961731	6.83965e+07	3.76689e+08	8.04231e+07	6.65959e+07	5.44158e+07	2.23602e+09	5.2236e+07	4.01785e+07	3.36719e+06	6.26802e+08	3.61705e+09	7.50915e+08	2.52156e+08	5.56804e+06	1.96995e+07	2.67003e+07	1.06924e+10
WM2541	Male	1.40498e+08	3.21284e+06	6.4071e+06	6.04945e+07	2.14027e+07	3.22216e+06	5.02873e+07	4.52713e+08	8.92797e+06	2.75543e+07	775939	1.34292e+07	3.2734e+06	2.63211e+07	4.3285e+07	6.31639e+07	7.70933e+06	9.95857e+07	4.80662e+07	3.6241e+08	1.02162e+08	2.61126e+06	1.89608e+07	4.38953e+07	1.69271e+08	7.30328e+09	4.13936e+08	2.59958e+08	4.51692e+06	3.58524e+07	1.56926e+07	2.19456e+07	1.03401e+08	1.2259e+08	7.64368e+07	3.7625e+07	2.02803e+09	3.86012e+07	1.1821e+08	6.09061e+06	2.58849e+08	3.44437e+09	6.59948e+08	1.61438e+08	4.73025e+06	2.25491e+07	1.19558e+07	8.39788e+09
WM2543	Female	1.32911e+08	1.75065e+06	4.12453e+06	3.72137e+07	4.57263e+07	2.58558e+06	5.8007e+07	1.39267e+08	6.89284e+06	1.91604e+07	1.59257e+06	1.04577e+07	3.15919e+06	2.62448e+07	3.89996e+07	6.89255e+07	8.23172e+06	6.43404e+07	4.10717e+07	2.48098e+08	7.62345e+07	3.56335e+06	4.39736e+07	4.30019e+07	8.05648e+07	6.16009e+09	2.6831e+08	1.99907e+08	3.30142e+08	5.14293e+07	1.02783e+07	4.12007e+07	4.95601e+08	1.21971e+08	9.42677e+07	4.83691e+07	2.44458e+09	6.81617e+07	9.18863e+07	8.117e+06	4.65954e+08	2.19693e+09	1.01711e+09	1.37172e+08	3.76853e+06	2.82164e+07	1.79783e+07	1.01771e+10
WM2548	Male	1.34165e+08	1.87921e+06	4.51893e+06	6.60743e+07	1.57366e+07	7.12024e+06	4.41092e+07	2.22721e+08	1.26335e+07	1.86755e+07	1.41544e+06	1.53466e+07	2.97651e+06	2.65582e+07	5.90587e+07	1.12869e+08	7.75517e+06	4.84114e+07	8.96092e+07	3.29341e+08	8.1229e+07	3.85022e+06	2.47255e+07	4.6279e+07	1.83095e+08	9.1075e+09	4.11755e+08	2.42172e+08	2.08048e+06	2.02169e+07	1.43928e+07	1.59551e+07	1.30172e+08	1.98965e+08	7.94002e+07	2.35376e+07	1.50352e+09	1.96511e+07	1.01906e+08	4.69062e+06	2.37771e+08	1.88578e+09	1.03678e+09	1.20118e+08	4.05454e+06	2.65704e+07	1.56338e+07	6.83823e+09
WM2549	Male	1.45433e+08	2.01692e+06	2.60589e+06	6.51187e+07	3.26063e+07	4.39672e+06	5.59132e+07	3.15987e+08	9.10811e+06	1.3111e+07	1.31919e+06	1.13964e+07	2.49434e+06	2.544e+07	1.29496e+08	6.56751e+07	9.29206e+06	2.23528e+07	4.37276e+07	4.34982e+08	7.96378e+07	1.13689e+06	1.97662e+07	6.3328e+07	6.73999e+07	7.93007e+09	5.26891e+08	2.88955e+08	2.37638e+08	4.8473e+07	2.68262e+07	2.00452e+07	1.46179e+08	1.07216e+08	7.4574e+07	2.14694e+07	2.13535e+09	1.76872e+07	1.37239e+08	5.96071e+06	3.76442e+08	2.43443e+09	1.04692e+09	1.12793e+08	2.84056e+06	5.06525e+07	5.76217e+06	7.43851e+09
WM2553	Female	1.37609e+08	7.9553e+06	1.20364e+07	6.45691e+07	2.94114e+07	2.46838e+06	3.341e+07	2.42069e+08	1.04102e+07	2.74361e+07	1.09633e+07	1.99451e+07	7.28469e+06	2.75412e+07	2.94476e+07	5.63091e+07	6.10378e+06	4.89698e+07	2.76175e+07	6.26476e+07	4.32589e+07	4.8693e+06	1.54794e+07	2.17363e+07	5.51921e+07	5.4561e+09	1.51111e+08	5.40645e+07	2.25248e+08	3.5159e+07	1.05126e+07	2.42963e+07	8.31825e+07	8.17894e+07	1.13419e+08	6.2239e+07	1.0121e+09	4.61865e+07	3.05042e+07	6.67889e+06	1.1552e+09	3.69413e+09	7.90027e+08	2.69678e+08	7.32906e+06	4.79792e+07	3.17393e+07	1.0599e+10
WM2556	Female	1.29131e+08	1.59341e+07	4.82096e+06	3.32182e+07	2.09514e+07	1.81019e+06	3.90139e+07	2.33429e+08	7.7683e+06	2.62663e+07	1.61573e+06	8.39298e+06	3.20939e+06	2.81753e+07	3.0297e+07	5.26269e+07	9.81145e+06	1.12041e+08	3.0922e+07	2.50943e+08	8.19996e+07	4.29336e+06	8.15634e+07	3.99083e+07	6.38391e+07	7.36602e+09	3.11178e+08	1.71838e+08	3.76788e+08	4.4825e+07	5.63693e+06	4.20034e+07	1.17668e+08	9.08912e+07	7.68056e+07	3.7467e+07	1.57504e+09	4.45149e+07	9.06322e+07	4.35645e+06	4.24277e+08	1.94391e+09	7.29226e+08	1.19523e+08	4.19377e+06	3.02182e+07	1.428e+07	8.63213e+09
WM2558	Male	1.35473e+08	4.67163e+06	5.2246e+06	2.27278e+07	2.48396e+07	3.37148e+06	3.75455e+07	2.10371e+08	1.34845e+07	3.01579e+07	751600	7.41761e+06	3.2342e+06	2.42229e+07	7.54036e+07	5.89344e+07	1.01104e+07	5.87165e+07	3.14687e+07	3.23618e+08	6.8351e+07	2.39933e+06	1.58917e+07	3.70816e+07	8.37318e+07	7.31047e+09	3.58031e+08	2.33303e+08	2.63112e+08	2.08526e+07	5.2841e+06	2.4695e+07	8.65236e+07	8.93299e+07	6.77723e+07	2.96814e+07	1.52663e+09	3.17825e+07	1.86487e+08	8.88683e+06	2.05938e+08	2.74201e+09	6.29844e+08	1.06329e+08	5.91472e+06	2.80155e+07	8.25028e+06	6.0982e+09
WM2563	Male	1.37233e+08	1.68815e+06	6.85999e+06	2.80226e+07	1.18604e+07	3.86386e+06	3.66309e+07	1.01776e+08	7.47677e+06	3.08815e+07	1.68351e+06	1.19945e+07	1.83801e+06	2.85002e+07	8.4334e+07	7.97145e+07	8.5418e+06	5.51113e+07	4.47944e+07	3.80735e+08	5.79163e+07	2.07208e+06	1.6902e+07	5.44654e+07	1.02666e+08	8.31688e+09	4.14306e+08	2.33149e+08	2.69805e+08	3.39002e+07	1.78858e+07	2.53255e+07	1.22891e+08	1.21972e+08	8.3697e+07	3.23139e+07	1.40696e+09	2.44535e+07	1.3011e+08	9.29942e+06	2.28993e+08	2.17273e+09	1.52102e+09	1.15713e+08	4.77056e+06	5.6782e+07	1.20233e+07	7.48295e+09
WM2566	Male	1.32402e+08	2.81472e+06	6.47156e+06	4.63804e+07	2.1238e+07	2.89802e+06	4.57017e+07	2.65169e+08	1.2642e+07	3.56078e+07	564230	1.4115e+07	1.89116e+06	2.76721e+07	5.51859e+07	6.00935e+07	6.56827e+06	5.61737e+07	3.26829e+07	4.99265e+08	7.68779e+07	3.12871e+06	9.74395e+06	3.10458e+07	6.96305e+07	6.04976e+09	3.2077e+08	2.24751e+08	2.83029e+06	4.85481e+07	7.61052e+06	2.6333e+07	9.1935e+07	7.58951e+07	6.61811e+07	2.88906e+07	1.89022e+09	4.86507e+07	7.80275e+07	6.94782e+06	2.93323e+08	3.2098e+09	6.59747e+08	1.21062e+08	4.80932e+06	2.51147e+07	1.16385e+07	8.2055e+09
WM2567	Female	1.34279e+08	6.55895e+06	7.77946e+06	3.96812e+07	5.40582e+07	3.35207e+06	5.18528e+07	2.07611e+08	8.26752e+06	3.79679e+07	991971	1.23565e+07	4.72528e+06	2.93339e+07	5.04177e+07	2.64024e+07	8.3181e+06	4.23464e+07	2.38202e+07	3.76694e+08	5.44235e+07	3.22536e+06	2.63499e+07	3.16425e+07	6.03983e+07	6.55765e+09	2.39887e+08	1.53887e+08	2.40058e+08	5.96131e+07	1.78183e+06	2.29176e+07	8.84807e+07	8.24011e+07	7.78841e+07	3.51091e+07	2.02875e+09	5.28954e+07	6.5317e+07	4.56053e+06	4.49033e+08	2.37591e+09	6.44119e+08	1.48322e+08	5.97251e+06	3.35885e+07	1.8682e+07	8.50792e+09
WM2575	Female	1.34545e+08	1.85658e+07	1.03403e+07	7.38283e+07	1.89593e+07	2.3331e+06	1.89563e+07	9.43009e+07	2.28488e+07	5.77477e+07	4.25996e+07	1.02052e+07	3.13672e+06	2.4646e+07	8.72654e+07	3.1666e+07	6.66396e+06	7.75977e+07	5.71051e+07	3.93674e+07	3.25937e+07	4.47119e+06	8.13259e+06	2.73343e+07	8.20164e+07	6.78471e+09	1.01641e+08	1.68883e+07	1.88315e+08	1.44143e+07	991647	1.85354e+07	2.7976e+08	7.1107e+07	1.16812e+08	1.05792e+08	8.7901e+08	5.09145e+07	2.05155e+07	4.66285e+06	1.04724e+09	3.58108e+09	1.16081e+09	3.56984e+08	8.11024e+06	5.24248e+07	3.80627e+07	1.24523e+10
WM2584	Male	1.31042e+08	3.15791e+06	4.35756e+06	2.42037e+07	1.99779e+07	3.88397e+06	3.06208e+07	1.03701e+08	5.13337e+06	1.48954e+07	1.05964e+06	1.10329e+07	1.918e+06	2.62441e+07	9.81233e+07	5.68675e+07	9.25843e+06	5.68534e+07	6.37378e+07	3.1476e+08	5.339e+07	2.97962e+06	6.68073e+07	3.10298e+07	8.73143e+07	7.26125e+09	4.12783e+08	2.53082e+08	2.31033e+08	2.72312e+07	1.55376e+07	2.11344e+07	8.80145e+07	1.01546e+08	7.7489e+07	3.24645e+07	1.23062e+09	2.09205e+07	9.8561e+07	1.18403e+07	2.42037e+08	2.02666e+09	5.36441e+08	9.71333e+07	4.03898e+06	2.79843e+07	9.99463e+06	5.48939e+09
WM2601	Female	1.30221e+08	9.13033e+06	5.70296e+06	7.93913e+07	2.88535e+07	1.97439e+06	5.08844e+07	9.43336e+07	3.29067e+06	1.61613e+07	1.1586e+06	7.98408e+06	3.98412e+06	2.73226e+07	1.25387e+08	6.61593e+07	8.13893e+06	4.28432e+07	3.43061e+07	1.93476e+08	6.30831e+07	3.82639e+06	9.57101e+06	2.43987e+07	7.13748e+07	5.49673e+09	2.15935e+08	1.78279e+08	1.64889e+06	1.94094e+07	2.99105e+06	2.23841e+07	9.794e+07	1.08833e+08	8.05923e+07	3.63483e+07	2.04376e+09	4.38131e+07	6.13624e+07	6.3404e+06	4.05176e+08	2.3141e+09	6.59563e+08	1.22926e+08	4.23392e+06	1.46825e+07	1.54449e+07	7.42767e+09
WM2607	Female	1.19084e+08	400077	2.37365e+06	3.22441e+07	4.19204e+06	2.21463e+06	6.2619e+07	1.4531e+08	6.35592e+06	2.1268e+07	1.83444e+06	1.4151e+07	3.54823e+06	2.60721e+07	1.17633e+08	1.8319e+08	1.35056e+07	3.50839e+07	6.85215e+07	3.91474e+08	6.70491e+07	3.72393e+06	1.00279e+07	8.24931e+07	7.47902e+07	7.23994e+09	5.63477e+08	2.84019e+08	2.08705e+08	2.10631e+07	4.36931e+07	1.21694e+08	5.55992e+08	1.2669e+08	5.4126e+07	1.22533e+07	1.85034e+09	2.06139e+07	1.2313e+08	1.16074e+07	1.47323e+08	1.82259e+09	7.16847e+08	1.01634e+08	3.00389e+06	1.90794e+07	7.5945e+06	5.85907e+09
WM2609	Female	1.32223e+08	2.97551e+06	2.72715e+06	2.87441e+07	3.29621e+07	2.82952e+06	6.36446e+07	1.58193e+08	3.14127e+06	1.23857e+07	1.27029e+06	9.82511e+06	2.47932e+06	2.22395e+07	3.29037e+07	2.85898e+07	5.79218e+06	5.298e+07	4.17241e+07	2.18183e+08	6.41795e+07	2.49639e+06	1.88784e+07	4.41469e+07	5.8651e+07	4.80928e+09	2.95569e+08	1.76256e+08	2.33453e+08	3.24198e+07	5.18023e+06	1.0261e+07	6.87028e+07	9.68326e+07	6.8138e+07	2.03924e+07	1.0087e+09	2.1434e+07	1.07853e+08	2.3737e+06	2.59607e+08	2.95178e+09	8.58983e+08	1.11952e+08	2.41877e+06	2.05691e+07	1.19518e+07	5.81678e+09
WM2612	Female	1.21837e+08	3.33002e+06	3.83335e+06	6.21885e+07	2.92216e+07	3.4057e+06	5.19993e+07	2.19044e+08	5.60405e+06	1.91108e+07	1.23647e+06	8.98226e+06	4.11685e+06	2.94745e+07	8.51754e+07	3.95344e+07	8.98299e+06	4.1041e+07	4.87482e+07	2.56774e+08	6.68548e+07	2.23786e+06	1.3485e+07	3.92139e+07	7.522e+07	5.7473e+09	3.16815e+08	1.64872e+08	2.72675e+08	2.1733e+07	4.30614e+06	2.00992e+07	2.56189e+08	8.62412e+07	8.64679e+07	3.33284e+07	2.137e+09	3.5528e+07	8.46968e+07	6.62214e+06	4.74956e+08	1.93573e+09	7.65068e+08	1.10959e+08	4.62142e+06	3.97798e+07	1.80985e+07	8.08392e+09
WM2625	Female	1.36801e+08	5.63287e+06	9.96668e+06	6.54889e+07	8.9277e+06	1.65216e+06	2.76821e+07	5.0744e+07	4.4913e+06	2.89335e+07	2.7592e+06	1.24117e+07	3.82233e+06	2.58991e+07	1.83761e+07	3.19206e+07	5.04396e+06	3.35933e+07	2.78894e+07	1.1116e+08	3.72486e+07	2.87596e+06	4.99192e+07	4.81357e+07	1.01328e+08	6.62025e+09	1.18971e+08	7.38323e+07	1.86194e+08	3.42355e+07	1.47438e+07	2.73738e+07	6.28629e+07	7.30758e+07	8.89178e+07	5.77832e+07	1.17281e+09	6.07689e+07	3.79942e+07	6.19862e+06	5.25631e+08	4.24695e+09	6.43749e+08	1.58475e+08	6.54376e+06	1.60776e+07	2.98563e+07	8.65255e+09
WM2630	Male	1.25968e+08	2.72299e+06	5.58227e+06	3.86828e+07	3.54056e+07	4.28331e+06	3.34136e+07	2.3531e+08	6.7097e+06	2.89233e+07	747164	1.11642e+07	1.92201e+06	2.70112e+07	1.19404e+08	5.72082e+07	6.0062e+06	8.13241e+07	7.13105e+07	4.51013e+08	8.36912e+07	3.02412e+06	3.64467e+07	4.24371e+07	7.79702e+07	7.38495e+09	5.76011e+08	3.4281e+08	642948	3.75722e+07	8.0947e+06	1.89595e+07	9.23753e+07	1.16124e+08	8.82562e+07	2.48235e+07	1.56348e+09	3.2135e+07	1.65481e+08	5.71032e+06	2.8501e+08	2.50374e+09	5.56181e+08	1.06412e+08	4.55399e+06	3.07842e+07	1.14923e+07	6.7028e+09
WM2637	Female	1.34656e+08	1.96574e+06	8.16278e+06	3.34763e+07	7.92559e+06	1.7776e+06	3.68608e+07	1.26595e+08	2.19415e+06	3.23758e+07	655556	1.22105e+07	3.4299e+06	2.72457e+07	2.95019e+07	3.18261e+07	1.00856e+07	7.84845e+07	3.95415e+07	2.27866e+08	8.51758e+07	5.21875e+06	7.56675e+07	3.54857e+07	5.87814e+07	5.06436e+09	2.98769e+08	2.00894e+08	4.36271e+08	5.2066e+07	817529	1.38635e+07	7.13962e+07	7.07808e+07	7.11142e+07	3.96429e+07	1.47423e+09	7.10016e+07	6.21407e+07	7.08997e+06	5.83097e+08	2.23966e+09	6.28693e+08	1.31322e+08	5.02049e+06	1.93287e+07	4.01282e+07	7.05538e+09
WM2642	Male	1.35385e+08	5.79019e+06	3.58428e+06	2.80472e+07	9.01544e+06	3.35523e+06	3.90228e+07	1.56738e+08	1.36821e+07	2.39768e+07	1.21743e+06	8.70325e+06	2.18894e+06	3.04873e+07	7.33895e+07	4.27848e+07	1.28636e+07	6.95983e+07	3.02379e+07	2.85184e+08	6.16174e+07	2.95613e+06	4.59165e+07	7.50399e+07	9.17771e+07	7.35637e+09	3.50167e+08	2.01843e+08	3.70505e+06	3.28538e+07	6.02222e+06	4.04049e+07	8.4781e+07	6.26834e+07	5.99353e+07	2.08374e+07	1.58e+09	2.04973e+07	9.84077e+07	6.8144e+06	1.74908e+08	2.26035e+09	7.73904e+08	1.02454e+08	3.78738e+06	4.42783e+07	7.3502e+06	6.61591e+09
WM2645	Male	1.31159e+08	576475	5.34363e+06	3.44002e+07	1.11385e+07	5.16224e+06	3.72751e+07	1.90429e+08	7.10304e+06	2.78186e+07	730928	1.09487e+07	2.22444e+06	2.65677e+07	9.11271e+07	8.59408e+07	1.03865e+07	4.89958e+07	3.40551e+07	3.51055e+08	5.22714e+07	2.93012e+06	1.13831e+08	1.14777e+08	7.41234e+07	8.81444e+09	4.6267e+08	2.12163e+08	2.36497e+08	3.99568e+07	2.99205e+07	1.87238e+07	8.05563e+07	1.09369e+08	7.84795e+07	2.54039e+07	1.15399e+09	2.74033e+07	1.33835e+08	7.84034e+06	3.39823e+08	1.59021e+09	5.35856e+08	1.27349e+08	6.72211e+06	3.02328e+07	1.31392e+07	7.214e+09
WM2651	Male	1.27394e+08	3.49926e+06	5.60171e+06	6.02738e+07	1.99346e+07	2.66232e+06	3.02771e+07	1.90184e+08	9.72899e+06	1.19294e+07	1.07986e+06	1.39377e+07	1.51704e+06	2.46248e+07	9.184e+07	6.33146e+07	8.97328e+06	5.37713e+07	3.68006e+07	3.9135e+08	6.38208e+07	3.07253e+06	1.21862e+07	3.14184e+07	7.97719e+07	7.54706e+09	4.74653e+08	2.89893e+08	2.4781e+08	3.47495e+07	1.55636e+07	4.7716e+07	6.79467e+07	5.78064e+07	7.69088e+07	2.30997e+07	1.47031e+09	2.9518e+07	1.28199e+08	7.25546e+06	2.86621e+08	2.6089e+09	8.01528e+08	1.13747e+08	3.14609e+06	3.85849e+07	6.52449e+06	7.10766e+09
WM2654	Male	1.34799e+08	1.16096e+06	6.49024e+06	6.04424e+07	1.84397e+07	3.48518e+06	3.39198e+07	1.82932e+08	1.01703e+07	1.20183e+07	424298	1.16006e+07	1.51629e+06	2.85782e+07	7.37567e+07	4.57365e+07	9.37064e+06	6.58987e+07	5.94858e+07	3.90625e+08	9.60337e+07	3.83938e+06	6.61704e+07	3.95256e+07	8.61473e+07	7.34456e+09	4.50885e+08	2.37497e+08	3.6148e+08	3.68768e+07	5.56858e+06	1.84443e+07	9.51261e+07	9.79465e+07	5.39887e+07	3.22389e+07	1.96276e+09	3.77344e+07	1.97935e+08	6.1862e+06	3.02512e+08	2.39615e+09	5.09119e+08	1.20484e+08	4.30458e+06	2.53431e+07	1.21715e+07	8.90358e+09
WM2657	Female	1.30598e+08	834447	6.18639e+06	9.34682e+07	2.92227e+07	2.24478e+06	5.21501e+07	1.78872e+08	8.68459e+06	1.51739e+07	1.06158e+06	1.40925e+07	4.68367e+06	2.86652e+07	3.76063e+07	2.82362e+07	6.00444e+06	6.58269e+07	5.98115e+07	2.75334e+08	7.5903e+07	2.95896e+06	2.61328e+07	2.94702e+07	6.87048e+07	6.50169e+09	3.27679e+08	1.77407e+08	3.81921e+08	4.40151e+07	2.66402e+06	1.13948e+07	8.47328e+07	7.88104e+07	7.2127e+07	3.07577e+07	2.7681e+09	5.10964e+07	1.05071e+08	6.87985e+06	3.70486e+08	2.71809e+09	7.19072e+08	1.29413e+08	4.83282e+06	2.48249e+07	1.33357e+07	7.25472e+09
WM2661	Male	1.31815e+08	4.47925e+06	7.05517e+06	3.15294e+07	2.0655e+07	3.83027e+06	2.58589e+07	2.7719e+08	6.77314e+06	1.46644e+07	1.23999e+06	1.30968e+07	1.75912e+06	2.84066e+07	7.58924e+07	4.65041e+07	9.70459e+06	5.16274e+07	4.11535e+07	3.87985e+08	5.17755e+07	2.4775e+06	5.41427e+07	3.40466e+07	1.03879e+08	9.45257e+09	4.47944e+08	2.65268e+08	1.94877e+08	4.38872e+07	9.37065e+06	6.36557e+07	3.45423e+08	9.28481e+07	7.43196e+07	2.27632e+07	8.98667e+08	1.9633e+07	1.13687e+08	7.86998e+06	2.05344e+08	2.41896e+09	7.86855e+08	1.04429e+08	4.08698e+06	2.89805e+07	9.7279e+06	5.87853e+09
WM2671	Female	1.32937e+08	4.40843e+06	4.85027e+06	6.50288e+07	3.94533e+07	3.46898e+06	5.38931e+07	1.44568e+08	6.83433e+06	2.04687e+07	726478	1.2305e+07	5.30374e+06	2.79945e+07	5.26861e+07	5.65521e+07	7.34828e+06	5.59352e+07	1.76468e+07	1.57206e+08	5.56781e+07	3.26342e+06	6.66382e+07	3.55293e+07	6.03789e+07	5.6607e+09	1.93696e+08	1.12023e+08	2.24864e+06	2.06709e+07	4.95049e+06	1.18075e+07	1.08232e+08	6.47773e+07	6.14596e+07	2.78431e+07	2.06354e+09	4.1411e+07	5.17089e+07	6.52723e+06	3.41666e+08	2.83332e+09	7.49299e+08	1.40177e+08	4.07073e+06	2.25159e+07	1.72636e+07	7.18147e+09
WM2684	Male	1.33359e+08	2.29166e+06	5.35472e+06	3.46288e+07	3.28004e+07	2.5641e+06	2.99494e+07	2.01262e+08	1.38584e+07	1.98874e+07	1.36285e+06	1.0681e+07	3.30548e+06	2.8536e+07	6.75851e+07	6.95772e+07	9.35223e+06	1.55849e+06	9.68416e+07	4.93577e+08	7.72175e+07	2.93085e+06	6.37386e+07	3.85103e+07	1.25869e+08	7.6182e+09	6.00523e+08	2.90625e+08	2.33578e+06	3.48226e+07	1.865e+07	3.85846e+07	1.04043e+08	6.67473e+07	9.68443e+07	3.35297e+07	1.28981e+09	2.34122e+07	1.62114e+08	6.53924e+06	3.20596e+08	1.94169e+09	6.88978e+08	9.06302e+06	5.299e+06	6.18605e+07	1.44695e+07	7.5611e+09
WM2688	Female	1.24285e+08	241779	4.9962e+06	2.14024e+07	5.36645e+07	3.77821e+06	4.30448e+07	1.18098e+08	8.38352e+06	6.33138e+07	2.64577e+06	1.04344e+07	4.01771e+06	2.76051e+07	8.11477e+07	4.94724e+07	1.20469e+07	4.24938e+07	4.56412e+07	1.70091e+08	4.05398e+07	2.74229e+06	2.70634e+07	4.93284e+07	8.77011e+07	7.37958e+09	1.90586e+08	8.5785e+07	1.8436e+08	1.5001e+07	4.6352e+06	1.91234e+07	9.97137e+07	9.58678e+07	1.00388e+08	4.54681e+07	1.54609e+09	2.20385e+07	7.4831e+07	5.95315e+06	4.89005e+08	2.7676e+09	1.92657e+09	1.53005e+08	5.51063e+06	1.0257e+07	1.97893e+07	8.59109e+09
WM2689	Male	5.06202e+07	1.91472e+06	9.7245e+06	3.46806e+07	1.92174e+07	4.50543e+06	3.43116e+07	2.57125e+08	1.19202e+07	2.56138e+07	1.14169e+06	1.32789e+07	2.02366e+06	2.71257e+07	6.59479e+07	6.41426e+07	9.0743e+06	3.85008e+07	3.4411e+07	3.10929e+08	5.96989e+07	2.1193e+06	7.59094e+07	3.69205e+07	8.26478e+07	9.1735e+09	3.94566e+08	2.41508e+08	2.43542e+08	4.68586e+07	9.34741e+06	1.93881e+07	2.69089e+08	8.54333e+07	7.18798e+07	2.94203e+07	1.49546e+09	2.68433e+07	9.57841e+07	1.16351e+07	2.99721e+08	2.4625e+09	6.44201e+08	1.18556e+08	4.47266e+06	4.14162e+07	1.05023e+07	6.74951e+09
QC-1	QC	1.33926e+08	4.97513e+06	5.80398e+06	6.11406e+07	2.1505e+07	4.54641e+06	5.28812e+07	2.69551e+08	2.00786e+07	2.64189e+07	3.08877e+06	1.34093e+07	3.87897e+06	2.74689e+07	9.48134e+07	8.0306e+07	7.42601e+06	4.64009e+07	3.78294e+07	2.68188e+08	7.94621e+07	2.51855e+06	1.96378e+07	3.60772e+07	9.57307e+07	7.4127e+09	3.40373e+08	1.82337e+08	3.3508e+08	3.83425e+07	1.03774e+07	2.6405e+07	1.02661e+08	1.29858e+08	7.58699e+07	3.34818e+07	2.13047e+09	3.42647e+07	9.19294e+07	8.52784e+06	3.83268e+08	2.76008e+09	9.9539e+08	1.45555e+08	4.53037e+06	3.43975e+07	1.60945e+07	8.65129e+09
QC-10	QC	1.34617e+08	4.85767e+06	7.10406e+06	4.95416e+07	1.92974e+07	4.52669e+06	5.29597e+07	2.79819e+08	1.82644e+07	2.62762e+07	2.51071e+06	1.3403e+07	3.58687e+06	2.70917e+07	9.36998e+07	7.78932e+07	7.39645e+06	4.97638e+07	3.69528e+07	2.62276e+08	7.94492e+07	2.55945e+06	1.92784e+07	3.34683e+07	8.61863e+07	7.29207e+09	3.40355e+08	1.83055e+08	3.31267e+08	3.52315e+07	1.03836e+07	2.95625e+07	1.0753e+08	1.29945e+08	7.8136e+07	3.31041e+07	2.03135e+09	3.33902e+07	9.16194e+07	9.58875e+06	3.76001e+08	2.83197e+09	7.90496e+08	1.38816e+08	4.75803e+06	2.78235e+07	1.3597e+07	8.65214e+09
QC-11	QC	1.33922e+08	5.15492e+06	6.22994e+06	5.39374e+07	2.11251e+07	4.14694e+06	5.22049e+07	2.9698e+08	2.09508e+07	1.19695e+06	2.46556e+06	1.49501e+07	3.66146e+06	2.70674e+07	9.48722e+07	7.39153e+07	7.35672e+06	4.66304e+07	3.50858e+07	2.65403e+08	7.89998e+07	2.69437e+06	2.19585e+07	3.78109e+07	1.16728e+08	7.29206e+09	3.36774e+08	1.81457e+08	3.22107e+08	3.56822e+07	1.11195e+07	2.74563e+07	1.05485e+08	9.48632e+07	7.42584e+07	3.31783e+07	2.02543e+09	3.42849e+07	1.69657e+08	6.97295e+06	3.83339e+08	2.92369e+09	7.5783e+08	9.39037e+06	5.14664e+06	3.53073e+07	1.35978e+07	8.65371e+09
QC-12	QC	1.34344e+08	5.06612e+06	6.21372e+06	5.20213e+07	2.07587e+07	4.35631e+06	5.30282e+07	2.78734e+08	1.97434e+07	2.6279e+07	2.53187e+06	1.41718e+07	3.87462e+06	2.76776e+07	9.48803e+07	7.56623e+07	7.26488e+06	4.97324e+07	3.50541e+07	4.45616e+08	7.96077e+07	2.51797e+06	1.93578e+07	6.60935e+07	9.19231e+07	7.3209e+09	3.52707e+08	1.83829e+08	3.32092e+08	3.53761e+07	9.48776e+06	2.65597e+07	1.05431e+08	1.29251e+08	7.6604e+07	3.31026e+07	2.03963e+09	3.46529e+07	1.59594e+08	8.18073e+06	3.73915e+08	2.79361e+09	7.68448e+08	1.42272e+08	4.45855e+06	3.10181e+07	1.32106e+07	8.57997e+09
QC-13	QC	1.33925e+08	4.64225e+06	1.02114e+07	5.23632e+07	1.99248e+07	4.45534e+06	5.59143e+07	3.07671e+08	1.86526e+07	2.83549e+07	2.61397e+06	1.31609e+07	3.52624e+06	2.73611e+07	9.35169e+07	7.79075e+07	8.06446e+06	6.03994e+06	3.50563e+07	2.63707e+08	7.86899e+07	2.72126e+06	2.0022e+07	6.89432e+07	9.43105e+07	7.41784e+09	3.36746e+08	1.89913e+08	3.35773e+08	3.56832e+07	1.04993e+07	2.747e+07	1.08726e+08	1.05315e+08	7.58533e+07	3.14582e+07	2.03989e+09	3.79836e+07	9.24861e+07	5.88502e+06	3.89158e+08	2.80298e+09	7.65979e+08	1.39038e+08	4.53586e+06	4.74557e+07	1.21428e+07	8.58083e+09
QC-14	QC	1.36248e+08	5.4978e+06	7.90641e+06	5.20387e+07	2.101e+07	4.35598e+06	5.21865e+07	2.51039e+08	1.86397e+07	2.77945e+07	2.49763e+06	1.32217e+07	3.6473e+06	2.70452e+07	9.16847e+07	7.2032e+07	7.34816e+06	4.98654e+07	3.50134e+07	2.61613e+08	7.56756e+07	2.51707e+06	1.92718e+07	3.46049e+07	1.03417e+08	7.28918e+09	3.36939e+08	1.6767e+08	3.35975e+08	3.56869e+07	8.92912e+06	2.68877e+07	1.05492e+08	1.65687e+08	7.47813e+07	3.31049e+07	2.02294e+09	3.2401e+07	9.27879e+07	8.83197e+06	3.70784e+08	2.79287e+09	7.46414e+08	1.45219e+08	4.45926e+06	3.13716e+07	1.20161e+07	8.5174e+09
QC-15	QC	1.34496e+08	5.03333e+06	5.82856e+06	5.18786e+07	2.07713e+07	4.13062e+06	4.94378e+07	2.49398e+08	1.81898e+07	2.72602e+07	2.67039e+06	1.31549e+07	3.7061e+06	2.70659e+07	9.3649e+07	7.79126e+07	8.51756e+06	4.80865e+07	4.50553e+07	2.61815e+08	7.56657e+07	2.45695e+06	1.99836e+07	3.46651e+07	9.32613e+07	7.28914e+09	3.36728e+08	1.78439e+08	3.18538e+08	3.51881e+07	1.03758e+07	2.74797e+07	1.0547e+08	1.66201e+08	7.58498e+07	3.09686e+07	2.06639e+09	3.4824e+07	9.31908e+07	4.76383e+06	3.43956e+08	2.83121e+09	7.3725e+08	1.39247e+08	4.32463e+06	2.22106e+07	1.31956e+07	8.5675e+09
QC-16	QC	1.33158e+08	5.74094e+06	6.2474e+06	5.68396e+07	2.16859e+07	4.35449e+06	4.68438e+07	4.20657e+08	1.86349e+07	2.62394e+07	2.70498e+06	1.31604e+07	3.23669e+06	2.54331e+07	8.78251e+07	7.62128e+07	6.13951e+06	4.84356e+07	3.50425e+07	2.65293e+08	7.89988e+07	2.34326e+06	1.92696e+07	6.63454e+07	1.08756e+08	7.28844e+09	3.30806e+08	1.814e+08	3.34886e+08	3.53731e+07	9.70294e+06	2.74458e+07	1.05464e+08	1.22829e+08	7.58485e+07	3.39269e+07	1.97646e+09	3.3347e+07	9.14921e+07	8.53344e+06	3.79358e+08	2.83118e+09	7.24093e+08	1.45731e+08	4.3057e+06	3.13765e+07	1.2248e+07	8.57879e+09
QC-2	QC	1.34152e+08	4.90748e+06	9.42564e+06	5.73517e+07	2.11076e+07	4.77507e+06	5.22226e+07	2.79407e+08	2.02443e+07	2.63467e+07	2.31091e+06	1.31623e+07	4.09493e+06	2.74585e+07	9.49734e+07	8.17654e+07	7.63418e+06	4.63644e+07	3.68326e+07	2.74477e+08	7.94635e+07	2.55566e+06	1.95487e+07	4.00493e+07	1.13811e+08	7.40933e+09	3.40245e+08	1.99988e+08	3.30134e+08	3.7262e+07	1.16579e+07	2.21279e+07	1.05908e+08	1.2268e+08	8.14271e+07	3.35587e+07	2.24494e+09	3.48559e+07	9.73083e+07	8.5407e+06	3.83235e+08	2.79035e+09	7.32013e+08	1.38939e+08	4.32864e+06	2.77508e+07	1.3226e+07	8.90908e+09
QC-3	QC	1.35598e+08	5.12778e+06	5.78624e+06	5.57864e+07	2.07797e+07	4.36031e+06	5.29356e+07	2.80009e+08	1.82061e+07	2.81994e+07	2.63071e+06	1.34014e+07	3.49977e+06	2.74573e+07	9.47194e+07	7.78749e+07	7.27678e+06	4.86969e+07	3.91675e+07	2.74161e+08	7.71275e+07	2.44637e+06	3.62921e+07	3.50265e+07	9.6327e+07	7.38766e+09	3.40208e+08	1.83776e+08	3.34801e+08	3.56782e+07	1.06554e+07	2.22792e+07	1.06951e+08	1.30305e+08	7.80225e+07	3.34782e+07	2.0414e+09	3.42475e+07	9.19502e+07	7.88306e+06	3.83296e+08	2.74579e+09	7.36679e+08	1.4567e+08	4.53176e+06	3.32557e+07	1.32144e+07	8.68627e+09
QC-4	QC	1.38822e+08	5.12858e+06	5.7982e+06	5.67589e+07	2.10472e+07	4.90853e+06	5.2808e+07	2.7983e+08	1.86513e+07	2.80245e+07	2.82342e+06	1.31616e+07	3.64897e+06	2.74724e+07	9.66095e+07	7.69483e+07	8.06198e+06	4.96156e+07	3.68777e+07	2.6887e+08	7.95923e+07	2.55872e+06	6.47832e+07	4.29868e+07	1.0872e+08	7.39547e+09	3.40222e+08	1.84511e+08	3.28959e+08	3.60278e+07	1.06527e+07	2.38574e+07	1.05523e+08	1.06742e+08	7.66094e+07	3.31086e+07	2.07141e+09	3.58063e+07	9.70079e+07	9.30265e+06	3.83271e+08	2.79139e+09	7.30068e+08	1.45654e+08	4.53279e+06	3.23752e+07	1.38616e+07	8.58133e+09
QC-5	QC	1.33934e+08	4.77625e+06	7.02735e+06	5.21876e+07	2.11106e+07	4.37134e+06	5.49482e+07	2.78445e+08	1.85144e+07	2.81265e+07	2.6727e+06	1.05297e+07	4.21896e+06	2.59255e+07	9.53103e+07	7.7899e+07	7.88532e+06	4.99259e+07	3.2403e+07	2.68024e+08	7.56294e+07	2.51931e+06	1.94808e+07	4.00699e+07	9.98541e+07	7.41377e+09	3.38198e+08	1.81451e+08	3.30546e+08	3.53769e+07	1.06467e+07	2.74869e+07	1.07449e+08	1.19117e+08	7.72815e+07	3.25234e+07	2.0465e+09	3.35762e+07	9.18083e+07	8.52078e+06	3.79483e+08	2.83393e+09	7.29287e+08	1.45811e+08	4.35254e+06	2.81743e+07	1.31981e+07	8.65249e+09
QC-6	QC	1.34614e+08	5.12635e+06	4.71629e+06	5.20682e+07	2.11078e+07	4.1415e+06	5.22244e+07	2.97488e+08	1.75581e+07	4.30584e+07	2.66751e+06	1.12681e+07	3.82404e+06	2.6174e+07	9.48457e+07	7.69471e+07	6.89384e+06	4.65896e+07	3.50757e+07	2.62242e+08	7.66584e+07	2.64195e+06	2.14117e+07	4.01515e+07	1.09017e+08	7.41133e+09	3.36874e+08	1.77614e+08	3.29006e+08	3.42526e+07	1.14715e+07	2.74585e+07	1.08203e+08	1.21856e+08	7.53935e+07	3.3105e+07	2.11145e+09	3.42673e+07	9.74496e+07	8.61028e+06	3.79557e+08	2.83281e+09	7.3099e+08	1.41408e+08	4.55945e+06	3.69053e+07	1.51138e+07	8.59716e+09
QC-7	QC	1.33488e+08	5.0035e+06	6.22017e+06	5.1919e+07	1.92102e+07	5.1157e+06	5.27242e+07	3.89127e+08	1.61301e+07	2.82846e+07	2.66977e+06	1.31635e+07	3.64874e+06	2.70747e+07	9.40133e+07	7.78975e+07	7.29553e+06	4.97585e+07	6.35329e+07	2.63095e+08	7.94552e+07	2.58672e+06	2.02351e+07	3.65328e+07	8.63835e+07	8.36078e+09	3.39576e+08	1.83866e+08	3.24087e+08	3.55645e+07	1.06548e+07	2.25173e+07	1.48898e+08	1.29966e+08	7.66264e+07	3.66316e+07	2.07194e+09	3.48454e+07	9.97161e+07	8.11336e+06	3.8341e+08	2.79205e+09	7.45197e+08	1.4359e+08	4.20977e+06	3.50311e+07	1.52689e+07	8.65088e+09
QC-8	QC	1.34621e+08	5.0846e+06	5.76196e+06	9.08618e+07	2.00254e+07	4.22671e+06	5.29322e+07	2.8708e+08	1.66041e+07	2.62953e+07	2.66952e+06	1.34442e+07	3.71157e+06	2.7468e+07	9.1613e+07	7.83738e+07	7.26849e+06	1.59201e+06	3.5138e+07	2.62846e+08	4.79858e+06	2.76699e+06	2.05297e+07	3.85606e+07	1.23943e+08	7.39251e+09	3.35068e+08	1.80666e+08	3.35528e+08	3.44939e+07	1.06566e+07	2.76738e+07	1.06574e+08	5.89032e+07	7.24174e+07	3.34871e+07	2.07186e+09	3.73575e+07	9.17285e+07	8.11311e+06	3.83345e+08	2.83177e+09	9.22924e+08	1.45785e+08	4.52969e+06	3.36784e+07	1.3201e+07	8.65108e+09
QC-9	QC	1.27817e+08	5.27747e+06	5.79184e+06	5.31403e+07	2.26414e+07	4.96436e+06	5.22259e+07	2.94013e+08	1.46502e+07	2.62684e+07	2.61629e+06	1.18501e+07	3.71357e+06	2.74919e+07	9.26823e+07	7.35844e+07	7.15858e+06	4.97944e+07	3.51058e+07	2.62265e+08	7.6359e+07	2.35067e+06	2.01138e+07	4.024e+07	1.14925e+08	7.34871e+09	3.36814e+08	1.88118e+08	3.24019e+06	3.53765e+07	1.20936e+07	2.90214e+07	1.05394e+08	1.29912e+08	7.66094e+07	3.34795e+07	2.07149e+09	3.52463e+07	9.16394e+07	8.52601e+06	3.79444e+08	2.7744e+09	7.28998e+08	1.43583e+08	4.51223e+06	3.08801e+07	1.35974e+07	8.58803e+09
[truncated: 446 more columns]
