# Supplementary material for: Integrating microbial 16S rRNA sequencing and non-targeted metabolomics to reveal sexual dimorphism of the chicken cecal microbiome and serum metabolome
Source: Front Microbiol. 2024 Jul 19;15:1403166. doi: 10.3389/fmicb.2024.1403166 (PMC11294938; doi:10.3389/fmicb.2024.1403166)
Supplement: Supplementary file 9 [file Table_6.xlsx]

## Sheet: negative
Supplementary Table S6 Chicken serum metabolites levels in negative mode
ID	Sex	M101T299	M102T315	M103T111	M103T187	M103T232	M107T22	M109T21	M110T603	M113T177	M113T299	M116T542	M116T605	M117T374	M117T652	M121T126	M121T21	M122T603	M123T27	M124T601	M125T132	M125T160	M126T265	M128T290	M129T62_1	M130T255	M130T330	M135T160_2	M139T29	M141T350_2	M141T399	M143T603	M143T61	M144T33	M145T383	M146T291	M153T238	M153T267	M153T27	M155T43	M157T56	M157T603	M158T31	M160T26	M161T300	M162T24	M163T71	M164T249	M164T601
m/z		101.024	102.056	103.004	103.04	103.04	107.05	109.029	110.036	112.999	113.025	116.025	116.025	117.019	117.021	121.03	121.066	122.036	123.045	124.051	125.036	124.991	126.02	128.035	129.056	130.087	130.041	134.894	139.007	141.017	141.016	143.036	143.108	144.045	145.062	146.046	153.031	152.996	153.023	155.002	157.123	157.052	158.061	160.04	161.046	162.055	163.04	164.072	164.047
rt(s)		298.852	315.495	111.485	186.559	231.555	21.7361	21.0868	602.593	177.389	298.849	541.807	604.606	373.514	651.526	125.894	21.1534	602.597	26.5758	601.288	132.474	160.167	265.227	289.695	61.8793	255.381	330.188	160.14	29.0804	349.747	398.609	603.231	61.2843	33.002	383.493	291.011	237.517	266.757	27.2633	42.9083	56.0832	603.283	31.0079	25.75	299.552	23.67	71.0761	248.686	600.737
Name		D-arabitol	Dimethylglycine	Dihydroxyfumaric acid	Dl-a-hydroxybutyric acid	3-hydroxybutyric acid	Monomethyl phthalate	Pyrocatechol	Cytosine	1-methylhydantoin	D-galacturonic acid	Guanidoacetic acid	Acetylglycine	Succinate	Benzimidazole	4-hydroxybenzaldehyde	2,4-dimethylphenol	Picolinic acid	3-hydroxybenzyl alcohol	N-(2-furoyl)glycine	1,3,5-benzenetriol	Isethionate	Isoguvacine	L-pyroglutamic acid	3-methyl-2-oxopentanoate	Isoleucine	5-aminolevulinic acid	Thiosulfuric acid	Chelidonic acid	Kojic acid	Cis,cis-muconic acid	Bisdemethoxycurcumin	Octanoic acid	Quinolin-2-ol	Adipic acid	N-acetyl-dl-serine	3,4-dihydroxybenzoic acid	Gentisic acid	O,o-diethyl phosphate	Orotate	Nonanoic acid	2-isopropylmalic acid	Indolelactic acid	Hippuric acid	D-psicose	5-hydroxy-3,4-dihydro-2(1h)-quinolinone	Phenylpyruvate	N-acetyl-l-phenylalanine	Methionine sulfoxide
adduct		[M-H-CH6O2]-	[M-H]-	[M-H-CO2]-	[M-H]-	[M-H]-	[M-H-C2O3]-	[M-H]-	[M-H]-	[M-H]-	[M-H-CH4O4]-	[M-H]-	[M-H]-	[M-H]-	[M-H]-	[M-H]-	[M-H]-	[M-H]-	[M-H]-	[M-H-CO2]-	[M-H]-	[M-H]-	[M-H]-	[M-H]-	[M-H]-	[M-H]-	[M-H]-	[M-2H+Na]-	[M-H-CO2]-	[M-H]-	[M-H]-	[M-H-C9H8O3]-	[M-H]-	[M-H]-	[M-H]-	[M-H]-	[M-H]-	[M-H]-	[M-H]-	[M-H]-	[M-H]-	[M-H-H2O]-	[M-H-CH2O2]-	[M-H-H2O]-	[M-H-H2O]-	[M-H]-	[M-H]-	[M-H-C2H2O]-	[M-H]-
HMDB		HMDB0000568	HMDB0000092		HMDB0000008	HMDB0000357	HMDB0002130	HMDB0000957	HMDB0000630	HMDB0003646	HMDB0002545	HMDB0000128	HMDB0000532	HMDB0000254	HMDB0015695	HMDB0011718		HMDB0002243	HMDB0059712	HMDB0000439	HMDB0013675	HMDB0003903	HMDB0012130	HMDB0000267	HMDB0000491	HMDB0033923	HMDB0001149	HMDB0000257		HMDB0032923	HMDB0006331	HMDB0002114	HMDB0000482		HMDB0000448		HMDB0001856	HMDB0000152	HMDB0012209	HMDB0000226	HMDB0000847	HMDB0000402	HMDB0000671	HMDB0000714			HMDB0000205	HMDB0000512
KEGG		C01904	C01026	C00975	C05984	C01089		C00090	C00380	C02565	C00333	C00581	C02055	C00042	C02009	C00633	C14582	C10164	C03351		C02183	C05123	C13694	C01879	C03465	C00407	C00430		C08476	C14516	C02480	C17743	C06423	C06415	C06104		C00230	C00628	C06608	C00295	C01601	C02504	C02043	C01586	C06468		C00166	C03519	C02989
SuperClass		Organic oxygen compounds	Organic acids and derivatives	Lipids and lipid-like molecules	Organic acids and derivatives	Organic acids and derivatives	Benzenoids	Benzenoids	Organoheterocyclic compounds	Organoheterocyclic compounds	Organic oxygen compounds	Organic acids and derivatives	Organic acids and derivatives	Organic acids and derivatives		Organic oxygen compounds	Benzenoids	Organoheterocyclic compounds	Benzenoids	Organic acids and derivatives	Benzenoids	Organic acids and derivatives	Organic acids and derivatives	Organic acids and derivatives	Organic acids and derivatives	Organic acids and derivatives	Organic acids and derivatives	Homogeneous non-metal compounds	Organoheterocyclic compounds	Organoheterocyclic compounds	Lipids and lipid-like molecules	Phenylpropanoids and polyketides	Lipids and lipid-like molecules	Organoheterocyclic compounds	Lipids and lipid-like molecules		Benzenoids	Benzenoids	Organic acids and derivatives	Organoheterocyclic compounds	Lipids and lipid-like molecules	Lipids and lipid-like molecules	Organoheterocyclic compounds	Benzenoids	Organic oxygen compounds	Organoheterocyclic compounds	Benzenoids	Organic acids and derivatives	Organic acids and derivatives
Class		Organooxygen compounds	Carboxylic acids and derivatives	Fatty Acyls	Hydroxy acids and derivatives	Hydroxy acids and derivatives	Benzene and substituted derivatives	Phenols	Diazines	Azolines	Organooxygen compounds	Carboxylic acids and derivatives	Carboxylic acids and derivatives	Carboxylic acids and derivatives		Organooxygen compounds	Benzene and substituted derivatives	Pyridines and derivatives	Benzene and substituted derivatives	Carboxylic acids and derivatives	Phenols	Organic sulfonic acids and derivatives	Carboxylic acids and derivatives	Carboxylic acids and derivatives	Keto acids and derivatives	Carboxylic acids and derivatives	Carboxylic acids and derivatives	Non-metal oxoanionic compounds	Pyrans	Pyrans	Fatty Acyls	Diarylheptanoids	Fatty Acyls	Quinolines and derivatives	Fatty Acyls		Benzene and substituted derivatives	Benzene and substituted derivatives	Organic phosphoric acids and derivatives	Diazines	Fatty Acyls	Fatty Acyls	Indoles and derivatives	Benzene and substituted derivatives	Organooxygen compounds	Quinolines and derivatives	Benzene and substituted derivatives	Carboxylic acids and derivatives	Carboxylic acids and derivatives
SubClass		Carbohydrates and carbohydrate conjugates	Amino acids, peptides, and analogues	Fatty acids and conjugates	Alpha hydroxy acids and derivatives	Beta hydroxy acids and derivatives	Benzoic acids and derivatives	Benzenediols	Pyrimidines and pyrimidine derivatives	Imidazolines	Carbohydrates and carbohydrate conjugates	Amino acids, peptides, and analogues	Amino acids, peptides, and analogues	Dicarboxylic acids and derivatives		Carbonyl compounds	Xylenes	Pyridinecarboxylic acids and derivatives	Benzyl alcohols	Amino acids, peptides, and analogues	Benzenetriols and derivatives	Organosulfonic acids and derivatives	Amino acids, peptides, and analogues	Amino acids, peptides, and analogues	Short-chain keto acids and derivatives	"Amino acids, peptides, and analogues"	Amino acids, peptides, and analogues	Non-metal thiosulfates	Pyranones and derivatives	Pyranones and derivatives	Fatty acids and conjugates	Linear diarylheptanoids	Fatty acids and conjugates	Quinolones and derivatives	Fatty acids and conjugates		Benzoic acids and derivatives	Benzoic acids and derivatives	Phosphate esters	Pyrimidines and pyrimidine derivatives	Fatty acids and conjugates	Fatty acids and conjugates	Indolyl carboxylic acids and derivatives	Benzoic acids and derivatives	Carbohydrates and carbohydrate conjugates	Quinolones and derivatives	Phenylpyruvic acid derivatives	Amino acids, peptides, and analogues	Amino acids, peptides, and analogues
GH2802	Female	9.79281e+07	1.21096e+07	7.00897e+07	2.49053e+08	6.07102e+08	2.02286e+07	2.76071e+07	6.11889e+08	3.01582e+08	2.21532e+08	1.1099e+08	6.5561e+08	3.49198e+08	2.13646e+08	1.46233e+08	8.04558e+06	3.40315e+08	6.9597e+06	6.84086e+08	5.83305e+07	2.97057e+08	5.16982e+07	1.63268e+09	3.31221e+09	2.47579e+08	6.85974e+07	1.55779e+08	1.0028e+09	7.11586e+09	3.38257e+08	3.24902e+08	1.0405e+07	3.41779e+07	1.01091e+08	3.75476e+07	1.27661e+07	9.75553e+06	1.92273e+08	6.13748e+07	8.64731e+07	2.41638e+08	2.67435e+07	2.10258e+07	9.63252e+07	7.67531e+07	8.05476e+07	2.26912e+08	1.04633e+08
GH2808	Male	9.56937e+07	8.7351e+06	5.9572e+07	2.14157e+08	5.90393e+08	2.70502e+07	2.44361e+07	1.08295e+09	2.94943e+08	2.23579e+08	8.52037e+07	6.79174e+08	3.77847e+08	2.95369e+08	1.43253e+08	8.75949e+06	6.82035e+08	1.57687e+07	5.26879e+08	1.01582e+08	2.25684e+08	6.7613e+07	1.76995e+09	2.57188e+09	1.80835e+08	3.04644e+08	1.42332e+08	3.89901e+09	1.16397e+08	2.05877e+09	1.65171e+08	1.0141e+07	1.46189e+07	1.06089e+08	4.20314e+07	1.13149e+07	7.56449e+06	1.17056e+09	5.16787e+08	7.53917e+07	2.86951e+08	2.78765e+07	2.05056e+07	5.27412e+07	2.32996e+07	7.47842e+07	1.8767e+08	1.14338e+08
GH2819	Male	9.73267e+07	1.22572e+07	5.2418e+07	2.9354e+08	1.33483e+09	3.92316e+07	2.57504e+07	1.12266e+09	2.98033e+08	2.28395e+08	5.88359e+07	4.00044e+08	3.03564e+08	2.39679e+08	1.78977e+08	1.05668e+07	6.16586e+08	7.25993e+06	5.12556e+08	1.32857e+08	3.19686e+08	4.94595e+07	1.22169e+09	3.88136e+09	1.9635e+08	4.85886e+07	1.43698e+08	5.08876e+09	1.22023e+08	1.01781e+09	2.133e+08	1.035e+07	8.79183e+06	1.0066e+08	3.83543e+07	1.39904e+07	7.64534e+06	3.77463e+08	3.59771e+08	8.78185e+07	2.77712e+06	4.25887e+06	1.66487e+07	1.04569e+08	3.58691e+07	1.90769e+07	1.84738e+08	1.23574e+08
GH2825	Female	8.50743e+07	1.97504e+07	5.74175e+07	3.38952e+08	1.84438e+09	5.9307e+07	6.25852e+06	4.50565e+08	3.23645e+08	2.04077e+08	1.5864e+08	6.91049e+08	3.19656e+08	2.69288e+08	9.72224e+07	7.77537e+06	5.6541e+08	5.68061e+06	5.63651e+08	1.14205e+08	2.39512e+08	4.51842e+07	9.5461e+08	3.9999e+09	2.76696e+08	4.11522e+08	1.38327e+08	5.11462e+09	7.07748e+09	1.99819e+09	1.82304e+08	1.08508e+07	1.9333e+07	8.71302e+07	3.23286e+07	1.35432e+07	7.09989e+06	3.44684e+07	2.76441e+08	6.83837e+07	3.81276e+08	2.6751e+07	9.89319e+06	5.38561e+07	4.96113e+06	5.4974e+07	1.91682e+08	1.15006e+08
GH2845	Female	8.03999e+07	1.29198e+07	6.59034e+07	2.84904e+08	2.28744e+09	6.64124e+07	1.14329e+07	8.17766e+08	2.15746e+08	1.88181e+08	8.91308e+07	6.3112e+08	2.08256e+08	1.93182e+08	9.47622e+07	6.86556e+06	4.70093e+08	1.48543e+07	2.47201e+08	9.04875e+07	3.25796e+08	4.29875e+07	1.19737e+09	3.79709e+09	2.42571e+08	4.03663e+08	1.55147e+08	1.87691e+09	7.47677e+09	2.0232e+09	1.28309e+08	5.70365e+06	1.46931e+07	4.145e+07	3.34547e+07	1.10083e+07	5.49073e+06	6.15758e+07	7.0322e+07	5.98524e+07	1.71571e+08	1.95383e+07	9.73955e+06	4.43626e+07	5.60842e+06	3.64612e+07	1.74658e+08	7.78062e+07
GH2848	Male	9.30819e+07	1.48536e+07	6.63245e+07	4.81485e+08	1.47129e+09	4.73051e+07	6.73607e+06	3.58836e+08	2.78661e+08	2.41008e+08	1.39757e+08	7.45186e+08	2.96691e+08	1.92807e+08	1.10573e+08	9.55141e+06	6.74304e+08	2.92989e+06	2.99014e+06	1.10198e+08	2.55758e+08	5.97312e+07	1.26318e+09	3.69746e+09	1.5037e+08	3.03035e+08	1.5059e+08	2.47225e+09	7.24266e+09	2.1659e+09	3.14286e+06	6.30613e+06	1.44632e+07	9.10632e+07	4.28012e+07	1.08545e+07	7.39547e+06	7.29298e+07	1.41331e+08	6.96411e+07	2.65464e+08	1.99419e+07	1.09667e+07	5.19828e+07	1.53143e+07	2.63198e+07	1.96776e+08	5.27865e+07
GH2850	Male	9.82428e+07	1.09345e+07	5.50602e+07	2.16372e+08	1.0378e+09	3.72392e+07	3.12737e+07	5.33059e+08	2.54435e+08	2.30793e+08	1.257e+08	1.02113e+09	3.01914e+08	2.08385e+08	1.60368e+08	8.79907e+06	4.54192e+08	1.10903e+07	2.39351e+08	6.08401e+07	2.79079e+08	5.06264e+07	1.45755e+09	3.86989e+09	1.89853e+08	4.08699e+08	1.38985e+08	8.60761e+09	1.0399e+08	1.85325e+09	2.04762e+08	8.96086e+06	1.96502e+07	7.45494e+07	6.19838e+07	1.19072e+07	8.06024e+06	2.20161e+09	7.84131e+08	9.79538e+07	2.8398e+08	2.88727e+07	3.79853e+07	5.73024e+07	8.11122e+07	6.1312e+07	1.82022e+08	3.53287e+07
GH2863	Female	1.01034e+08	1.55229e+07	6.54497e+07	2.37653e+08	1.05233e+09	7.81637e+07	4.83067e+07	9.38503e+08	2.86836e+08	2.23351e+08	9.65041e+07	5.40015e+07	1.92969e+08	7.09114e+06	1.50323e+08	8.8343e+06	6.24823e+08	2.48059e+07	6.57502e+08	7.07641e+07	2.6715e+08	1.03987e+08	7.64922e+08	3.90566e+09	2.25196e+08	4.34202e+08	1.49983e+08	1.20813e+10	1.17371e+08	1.89614e+09	2.1934e+08	9.22913e+06	1.07369e+07	8.32915e+07	4.73296e+07	1.09494e+07	5.68773e+06	1.95949e+09	1.16222e+09	8.55129e+07	1.783e+08	2.25389e+07	1.64499e+07	4.96057e+07	6.29388e+07	6.15025e+07	1.90437e+08	8.15508e+07
GH2872	Male	8.1829e+07	2.12603e+07	5.26725e+07	4.74746e+08	3.6783e+09	1.01244e+07	1.36822e+07	1.05065e+09	2.92933e+08	1.96594e+08	9.18034e+07	4.67606e+08	3.21997e+08	1.7344e+08	1.02415e+08	8.99885e+06	6.53648e+08	3.72236e+06	4.07408e+08	7.86866e+07	2.09192e+08	6.71086e+07	1.54737e+09	4.6908e+09	2.67944e+08	3.37086e+07	1.61722e+08	3.47369e+08	7.32598e+09	2.07285e+09	5.53151e+08	8.71538e+06	1.01498e+07	7.48235e+07	3.46232e+07	1.46244e+07	9.1182e+06	7.99085e+07	4.33479e+07	7.80368e+07	3.15839e+08	2.20689e+07	1.09832e+07	4.67921e+07	1.03759e+07	2.59158e+07	1.78185e+08	1.07502e+08
GH2874	Female	9.32235e+07	1.70078e+07	6.83101e+07	3.67001e+08	1.60708e+09	3.09677e+07	3.18297e+07	1.2767e+09	3.06377e+08	2.10302e+08	4.03728e+07	6.1001e+08	1.99425e+08	2.20659e+08	1.4364e+08	7.91702e+06	5.11069e+08	1.19611e+07	5.26088e+08	6.24621e+07	2.96e+08	6.0488e+07	9.04905e+08	4.81836e+09	3.75225e+08	3.83875e+08	1.55568e+08	3.23185e+09	7.17248e+09	1.94878e+09	1.97306e+08	8.34226e+06	1.56821e+07	1.02884e+08	3.55677e+07	1.27639e+07	6.84165e+06	1.9176e+08	1.45453e+08	7.88751e+07	1.90533e+06	2.95616e+07	1.65165e+07	1.01376e+08	3.93377e+06	3.35409e+07	2.20826e+08	4.98213e+07
GH2876	Female	9.94827e+07	1.56333e+07	4.7186e+07	2.18821e+08	5.05211e+08	7.21127e+07	3.25055e+07	6.70024e+08	2.90116e+08	2.27108e+08	6.00231e+07	6.45255e+08	2.85841e+08	5.77033e+08	1.35253e+08	1.02951e+07	5.25836e+08	1.88031e+07	3.17584e+08	1.29661e+08	2.67072e+08	4.51315e+07	1.19826e+09	3.97285e+09	3.0017e+08	2.04271e+08	1.73097e+08	7.36104e+09	7.22239e+09	1.83477e+09	2.5961e+08	1.32765e+07	1.25545e+07	4.09766e+07	3.17717e+07	1.55257e+07	8.7706e+06	1.05928e+09	4.87013e+08	8.71896e+07	1.60372e+08	2.62349e+07	3.31908e+07	4.73441e+07	4.61111e+07	5.96282e+07	1.95326e+08	1.00296e+08
GH2880	Male	9.04045e+07	1.45375e+07	6.80303e+07	3.0714e+08	1.61629e+09	1.86938e+07	1.45849e+07	1.05102e+09	2.6289e+08	2.10104e+08	6.58421e+07	5.55539e+08	2.72288e+08	2.39304e+08	1.32861e+08	8.9269e+06	3.80584e+08	4.53691e+06	4.66734e+06	1.24352e+08	1.70302e+08	3.5646e+07	1.52703e+09	3.94845e+09	1.93372e+08	6.58731e+08	1.74164e+08	4.11752e+09	7.43229e+09	2.25743e+09	2.94698e+08	7.72217e+06	3.12358e+07	6.96971e+07	4.30941e+07	1.28088e+07	8.52932e+06	6.53823e+08	1.56676e+08	6.79103e+07	2.3482e+08	1.91199e+07	9.18357e+06	4.93507e+07	2.2312e+07	4.91973e+07	1.88268e+08	1.04623e+08
GH2885	Male	9.48823e+07	5.35154e+06	7.0363e+07	1.19679e+08	1.4745e+09	2.14264e+07	7.78788e+06	1.13112e+09	2.81248e+08	2.19119e+08	8.74671e+07	3.85482e+08	1.86587e+08	2.38359e+08	9.72337e+07	9.73308e+06	2.71824e+08	3.34876e+06	4.25446e+08	6.97919e+07	1.60486e+08	4.38743e+07	1.20333e+09	2.85967e+09	1.96088e+08	3.84157e+08	1.31605e+08	1.90027e+08	7.22385e+09	2.01937e+09	2.3074e+08	8.78242e+06	1.42514e+07	3.82504e+07	3.13324e+07	4.55699e+07	7.60816e+06	6.08038e+07	1.83796e+07	7.80702e+07	4.27538e+08	3.15579e+07	2.49293e+06	4.96372e+07	1.18483e+07	3.33778e+07	1.45394e+08	1.15992e+08
GH2895	Female	9.7457e+07	5.8301e+06	5.40384e+07	1.37701e+08	6.43836e+08	6.78043e+07	1.97833e+07	8.11581e+08	4.10122e+08	2.2444e+08	9.82265e+07	3.08304e+08	2.53083e+08	1.92234e+08	1.26194e+08	1.18393e+07	7.43162e+08	4.54714e+06	4.9931e+08	7.22682e+07	2.62311e+08	4.75617e+07	8.50077e+08	3.87482e+09	2.55266e+08	5.24131e+08	2.16465e+08	1.65162e+09	7.2484e+09	3.13527e+08	3.48802e+06	9.4e+06	2.98667e+07	5.95576e+07	2.88298e+07	1.01122e+07	6.77621e+06	4.63205e+08	2.89667e+08	8.51325e+07	2.90688e+08	3.29657e+07	8.10966e+06	4.91359e+07	1.41624e+07	5.89e+07	1.93385e+08	1.23297e+08
GH2899	Female	9.23898e+07	2.27782e+07	6.19044e+07	4.64633e+08	1.52392e+09	6.16608e+07	1.03163e+07	8.54366e+08	2.65106e+08	2.12365e+08	1.10537e+08	6.279e+08	2.90071e+08	2.52388e+08	1.59451e+08	6.9679e+06	4.7108e+08	6.40444e+06	4.33939e+08	5.01914e+07	2.5461e+08	5.78118e+07	1.4211e+09	3.86171e+09	2.44197e+08	2.3355e+08	1.78596e+08	6.47312e+09	7.30764e+09	3.2218e+08	2.21021e+08	1.10704e+07	1.27696e+07	5.52974e+07	3.16026e+07	1.07718e+07	6.74387e+06	1.98728e+08	2.6222e+08	1.02622e+08	1.68166e+08	4.21306e+07	7.3203e+06	4.80962e+07	7.44217e+06	6.0692e+07	1.95927e+08	8.74745e+07
GH2905	Male	9.90008e+07	7.59187e+06	6.6365e+07	2.04392e+08	1.17543e+09	1.51223e+07	2.38697e+07	9.40944e+08	2.93219e+08	2.14327e+08	7.31292e+07	7.21946e+08	2.99837e+08	2.27068e+08	1.22314e+08	1.03187e+07	7.37207e+08	5.04413e+06	3.34551e+08	1.30569e+08	2.58635e+08	9.25869e+07	1.06476e+09	2.75508e+09	1.55713e+08	4.49022e+08	1.77794e+08	1.37462e+09	7.19812e+09	1.83189e+09	1.74047e+08	7.64837e+06	1.41613e+07	8.11165e+07	3.30153e+07	1.1106e+07	8.53324e+06	2.28957e+08	1.20402e+08	7.18843e+07	2.60407e+08	2.42521e+07	1.44552e+07	1.03628e+08	3.41231e+07	4.08578e+07	1.32666e+08	1.01837e+08
GH2907	Female	9.27344e+07	1.41003e+07	7.19893e+07	3.79154e+08	1.8755e+09	8.5872e+07	8.05334e+06	6.5172e+08	3.08387e+08	2.17963e+08	3.90708e+07	7.18608e+08	2.022e+08	3.1894e+08	8.92668e+07	7.93768e+06	7.30678e+08	7.48406e+06	3.40918e+08	1.34574e+08	3.87636e+08	5.8397e+07	7.48725e+08	3.90952e+09	2.66477e+08	5.67918e+07	1.32182e+08	2.02108e+09	7.32297e+09	2.18917e+09	2.27624e+08	8.12994e+06	1.45178e+07	1.0908e+08	3.60487e+07	3.63793e+07	6.67017e+06	2.39729e+07	1.81086e+08	7.43691e+07	5.1923e+06	2.73938e+07	4.2019e+06	5.2598e+07	1.8068e+07	6.32162e+07	1.94061e+08	1.06612e+08
GH2913	Female	9.22585e+07	1.26734e+07	7.00331e+07	1.87098e+08	5.94817e+08	6.58433e+07	3.4457e+07	7.73545e+08	3.05306e+08	2.2007e+08	2.79433e+08	4.70529e+08	2.74573e+08	3.30304e+08	1.52625e+08	8.96285e+06	3.37956e+08	8.3348e+06	2.51104e+08	9.46681e+07	2.86665e+08	5.70884e+07	8.0659e+08	2.76162e+09	2.30435e+08	2.48744e+08	2.46531e+08	2.3791e+09	7.40019e+09	2.15534e+09	1.80367e+08	6.33016e+06	1.49684e+07	2.87324e+07	3.00963e+07	9.26548e+06	5.8256e+06	3.17925e+08	5.67384e+07	5.76877e+07	2.30229e+08	2.99904e+07	1.16762e+07	6.55534e+07	3.1096e+07	4.75605e+07	1.9384e+08	1.01595e+08
GH2917	Male	8.53803e+07	2.35619e+07	6.9112e+07	4.51496e+08	2.06494e+09	2.77556e+07	1.41604e+07	5.42054e+08	2.89314e+08	3.9155e+08	1.71556e+08	5.22667e+08	3.66016e+08	1.8737e+08	1.27776e+08	1.32941e+07	5.3607e+08	6.87325e+06	5.14408e+08	1.64271e+08	3.21557e+08	6.37141e+07	1.79378e+09	4.28159e+09	2.26353e+08	2.22105e+08	1.39729e+08	1.07283e+09	7.20388e+09	1.81903e+09	9.71769e+06	8.48876e+06	1.58258e+07	1.05055e+08	4.38256e+07	1.01725e+07	6.73543e+06	3.94812e+07	1.19756e+08	6.97528e+07	3.32259e+08	2.52375e+07	1.53553e+07	5.08494e+07	3.19635e+07	1.64858e+07	1.84087e+08	1.02575e+08
GH2923	Female	7.6003e+07	6.59028e+06	6.98297e+07	1.5777e+08	8.16795e+08	2.06939e+07	2.20941e+07	8.40598e+08	3.3379e+08	1.85892e+08	6.53514e+07	5.32227e+08	2.02308e+08	1.96001e+08	9.79969e+07	8.19081e+06	5.48871e+08	5.06455e+06	4.48968e+08	9.85475e+07	1.73721e+08	4.07111e+07	8.17903e+08	3.76873e+09	2.3622e+08	2.05781e+08	1.51673e+08	2.00118e+09	6.9554e+09	2.69896e+08	2.58223e+08	8.49876e+06	9.29941e+06	7.87608e+07	3.59894e+07	9.8494e+06	6.81975e+06	4.22372e+08	4.69349e+08	7.53971e+07	2.63067e+08	1.9388e+07	1.8533e+07	4.46982e+07	3.06287e+07	1.9062e+07	1.63089e+08	1.17089e+08
GH2929	Male	1.11494e+08	1.4104e+07	1.05601e+08	3.75181e+08	2.34726e+09	8.49927e+07	7.16222e+06	4.89436e+08	4.2485e+08	2.48331e+08	8.87847e+07	9.89156e+08	3.70425e+08	3.40412e+08	1.74216e+08	8.96041e+06	6.942e+08	1.6734e+07	1.69115e+08	1.11628e+08	2.74668e+08	4.42319e+07	1.99178e+09	4.80922e+09	2.65883e+08	3.08098e+08	1.28271e+08	8.99328e+09	1.43805e+08	2.05017e+09	1.56288e+08	8.0444e+06	2.78209e+07	1.12887e+08	4.80361e+07	1.09344e+07	1.1101e+07	2.61112e+09	5.0366e+08	6.13023e+07	6.59041e+06	3.10803e+07	1.06597e+07	5.58901e+07	3.57255e+07	6.51371e+07	2.67263e+08	7.15502e+07
GH2931	Male	1.05116e+08	2.49783e+07	5.68719e+07	3.85625e+08	2.57178e+09	7.92532e+07	4.96531e+07	6.52082e+08	2.95904e+08	2.17447e+08	3.44301e+08	2.6746e+08	3.31618e+08	2.82037e+08	2.26546e+08	9.1119e+06	6.65911e+08	1.31081e+07	5.03894e+08	1.33519e+08	2.48048e+08	5.33156e+07	1.54145e+09	4.99235e+09	2.73687e+08	3.09818e+08	1.52154e+08	3.39671e+09	1.12002e+08	2.01193e+09	1.56485e+08	8.9158e+06	1.29813e+07	3.9019e+07	3.5484e+07	1.17487e+07	7.7351e+06	6.5497e+07	8.24292e+07	8.76977e+07	7.95006e+07	2.82517e+07	1.22627e+07	5.45573e+07	2.54135e+07	3.59016e+07	1.99609e+08	1.13996e+08
GH2949	Female	8.71169e+07	8.76935e+06	5.19126e+07	1.54314e+08	1.60593e+09	1.05339e+08	3.00717e+07	1.12005e+09	3.21934e+08	2.045e+08	7.37684e+07	8.61364e+08	3.26013e+08	6.51737e+08	1.26069e+08	5.08239e+06	4.38236e+08	1.96403e+07	2.35756e+08	6.68474e+07	2.52997e+08	5.85965e+07	7.5544e+08	2.90008e+09	2.02883e+08	1.32308e+08	1.33236e+08	9.91004e+08	7.08922e+09	3.01716e+08	2.73749e+06	9.63133e+06	1.13342e+07	8.49676e+07	3.20525e+07	1.1597e+07	6.9718e+06	1.23922e+08	1.05423e+08	8.14809e+07	2.8649e+08	2.64818e+07	1.19893e+07	4.82701e+07	9.95533e+06	4.36091e+07	1.66429e+08	1.23902e+08
GH2951	Female	8.1088e+07	1.11165e+07	5.76145e+07	2.73049e+08	1.14246e+09	8.08126e+07	3.14237e+07	1.02125e+09	2.64403e+08	2.02192e+08	3.49042e+07	6.28775e+08	2.34777e+08	2.12738e+08	1.78364e+08	9.0972e+06	6.59787e+08	2.4333e+07	7.90001e+08	7.66827e+07	3.29356e+08	2.96352e+07	7.3613e+08	3.37792e+09	2.14202e+08	1.30716e+06	1.42196e+08	7.94318e+09	7.55137e+09	2.23736e+09	1.74665e+08	8.41446e+06	1.51118e+07	6.39721e+07	2.66812e+07	1.18765e+07	7.15156e+06	5.56015e+08	1.29969e+08	6.46214e+07	2.47442e+08	2.73167e+07	1.05909e+07	5.34138e+07	3.12991e+07	4.36938e+07	1.7852e+08	1.09254e+08
GH2952	Female	8.66775e+07	1.35724e+07	5.06941e+07	2.93736e+08	1.56495e+09	5.55028e+07	5.15651e+06	1.06034e+09	2.67183e+08	4.08811e+08	8.47193e+07	5.18575e+08	2.54923e+08	2.34114e+08	9.8597e+07	9.14174e+06	2.96789e+08	3.68899e+06	5.09132e+08	8.91696e+07	3.64082e+08	5.19158e+07	7.78294e+08	3.85494e+09	2.36044e+08	3.82606e+08	2.07768e+08	7.79731e+09	7.26577e+09	2.24629e+09	1.08974e+06	8.99281e+06	9.10052e+06	8.3037e+07	2.87974e+07	1.15514e+07	5.98903e+06	7.96858e+07	2.87814e+08	1.00091e+08	3.77567e+08	2.69893e+07	1.02368e+07	5.0234e+07	831385	4.08514e+07	1.297e+08	1.23903e+08
GH2957	Female	8.81605e+07	1.10464e+07	6.34773e+07	2.63381e+08	1.55658e+09	7.07239e+07	2.06019e+07	1.11249e+09	2.96217e+08	2.22388e+08	3.71134e+08	3.92385e+08	2.0513e+08	6.10656e+06	1.20099e+08	8.17893e+06	6.21211e+08	8.14197e+06	5.02514e+08	8.1559e+07	2.58447e+08	5.54339e+07	1.09651e+09	3.48193e+09	2.21383e+08	6.90177e+07	1.51474e+08	4.03383e+09	7.20071e+09	4.37467e+08	1.92234e+08	8.99257e+06	1.19779e+07	8.04104e+07	3.21433e+07	1.12878e+07	7.23819e+06	2.66494e+08	4.33799e+08	7.1121e+07	6.44247e+06	2.57132e+07	1.14521e+07	4.64158e+07	2.1923e+06	3.91452e+07	1.41288e+08	1.24503e+08
GH2970	Male	8.76383e+07	1.09855e+07	6.28162e+07	4.12892e+08	2.70046e+09	7.7173e+07	2.04654e+07	1.04944e+09	2.70645e+08	2.18235e+08	1.19065e+08	6.21358e+08	2.23658e+08	4.72706e+08	1.01495e+08	8.23615e+06	6.89138e+08	1.79837e+07	3.65035e+08	9.2147e+07	4.70384e+08	6.90872e+07	9.50198e+08	3.80312e+09	1.60239e+08	1.98812e+08	1.59096e+08	6.29064e+08	1.26835e+08	2.05618e+09	2.10053e+08	8.44002e+06	8.68424e+06	1.29181e+08	3.19459e+07	1.06321e+07	6.90268e+06	5.48154e+07	4.05563e+07	7.43005e+07	1.90559e+08	2.58859e+07	1.37902e+07	5.13092e+07	1.97114e+07	4.49236e+07	1.60328e+08	1.10914e+08
GH2973	Male	9.35975e+07	1.40456e+07	6.45677e+07	2.95501e+08	1.70427e+09	2.78405e+07	1.71997e+07	9.77848e+08	2.76193e+08	2.23667e+08	8.73536e+07	4.57121e+08	2.58178e+08	2.21133e+08	1.38313e+08	9.45278e+06	5.19439e+08	8.9318e+06	5.58056e+08	9.424e+07	2.00002e+08	6.28324e+07	1.51818e+09	3.96874e+09	2.39913e+08	4.41543e+08	1.42974e+08	6.99681e+09	7.28626e+09	2.14926e+09	1.37593e+08	8.72729e+06	1.5055e+07	8.6208e+07	3.81734e+07	1.36176e+07	1.14048e+07	1.77922e+09	4.07685e+08	8.8339e+07	2.73664e+08	3.02169e+07	7.14949e+06	5.32502e+07	1.66729e+07	8.68741e+07	1.8152e+08	3.8609e+07
GH2987	Male	9.40227e+07	1.12131e+07	6.75292e+07	2.23447e+08	1.01954e+09	7.24102e+07	7.29416e+07	8.29301e+08	3.0676e+08	2.28927e+08	8.00716e+07	5.43689e+08	3.07958e+08	3.78038e+08	1.47055e+08	1.23901e+07	6.13794e+08	1.32839e+07	2.62295e+06	1.02209e+08	2.80293e+08	4.36179e+07	1.86771e+09	2.95263e+09	1.90004e+08	4.07096e+08	1.62313e+08	2.63658e+09	7.23199e+09	2.17892e+09	3.00226e+06	8.93019e+06	3.80224e+07	3.77189e+07	3.37159e+07	3.55414e+07	7.13194e+06	3.81641e+08	3.01454e+08	7.82787e+07	1.83045e+06	3.92007e+07	1.41831e+07	5.37721e+07	4.81214e+07	5.41606e+07	1.97673e+08	1.24984e+08
GH2992	Female	1.42925e+08	1.64152e+07	5.1295e+07	3.66721e+08	2.53391e+09	5.59958e+07	3.49084e+07	8.04938e+08	2.62526e+08	1.87985e+08	3.60789e+07	8.8184e+08	2.41739e+08	2.43449e+08	1.28601e+08	6.59616e+06	6.24548e+08	1.89253e+07	4.81759e+08	1.19692e+08	2.35479e+08	6.14364e+07	1.16911e+09	3.77342e+09	2.42394e+08	5.12558e+08	1.18876e+08	7.82397e+09	1.27328e+08	1.81221e+09	1.69066e+08	6.54637e+06	1.44904e+07	1.11968e+08	2.74469e+07	1.07029e+07	7.83817e+06	3.44554e+08	2.47917e+08	6.48392e+07	3.31451e+06	2.43265e+07	7.43773e+06	4.60905e+07	1.58274e+07	3.53621e+07	1.35103e+08	3.93801e+07
GH2998	Female	8.33983e+07	1.25061e+07	7.24848e+07	2.32286e+08	1.5553e+09	8.64224e+07	1.77122e+07	1.04938e+09	3.98703e+08	1.98764e+08	8.3239e+07	6.81969e+08	2.24024e+08	2.42221e+08	7.94957e+07	8.73172e+06	6.67275e+08	2.65264e+07	5.04167e+08	1.02047e+08	4.94406e+08	3.45345e+07	6.63967e+08	3.07612e+09	1.79537e+08	4.10137e+08	1.31209e+08	2.66848e+09	7.26229e+09	2.14377e+09	3.19486e+06	4.7216e+07	1.00763e+07	6.41792e+07	1.95882e+07	1.12597e+07	6.77768e+06	1.26189e+08	2.29661e+08	2.78959e+08	1.86214e+08	2.35038e+07	9.1142e+06	4.7311e+07	7.89855e+06	3.95403e+07	1.41923e+08	1.07847e+08
GH2999	Male	8.72864e+07	1.15525e+07	6.56493e+07	2.21432e+08	8.27931e+08	4.04813e+07	1.7229e+07	6.5002e+08	2.71511e+08	2.36335e+08	7.67748e+07	3.81647e+08	2.51944e+08	2.77554e+08	6.58175e+07	7.38349e+06	2.2983e+08	4.02446e+06	6.90008e+08	9.7755e+07	2.9224e+08	4.42925e+07	1.17476e+09	2.44447e+09	1.64136e+08	3.32913e+08	1.45638e+08	2.2358e+09	7.52801e+09	2.31894e+09	2.39883e+08	7.98398e+07	1.19572e+07	9.07577e+07	3.38639e+07	1.14255e+07	1.0134e+07	3.68867e+08	6.50394e+07	4.24636e+08	7.21858e+07	1.97865e+07	3.88613e+06	5.17852e+07	8.79644e+06	7.97027e+07	1.94828e+08	1.19801e+08
GH3001	Male	9.43174e+07	1.8146e+07	6.83071e+07	5.06221e+08	2.35949e+09	1.34671e+07	1.17221e+07	7.78403e+08	2.5633e+08	2.14377e+08	4.27182e+07	8.39662e+08	2.6183e+08	3.12159e+08	1.09748e+08	7.44219e+06	3.78848e+08	5.47958e+06	1.21903e+06	5.25899e+07	3.55554e+08	4.92799e+07	1.54288e+09	3.91151e+09	1.74697e+08	1.67054e+08	1.85639e+08	1.8765e+09	7.28178e+09	2.63322e+09	2.34976e+08	1.05478e+08	9.56062e+06	5.15526e+07	4.04239e+07	1.12047e+07	8.19018e+06	6.85427e+07	2.26487e+08	5.52036e+08	5.26877e+06	1.84907e+07	1.08403e+07	4.85879e+07	7.11869e+06	5.11095e+07	1.81287e+08	1.09577e+08
GH3011	Female	8.61379e+07	2.72998e+07	5.61948e+07	2.98036e+08	1.14598e+09	1.32948e+08	2.51692e+07	1.10577e+09	3.0739e+08	2.02106e+08	1.01037e+08	9.29686e+08	3.15251e+08	4.27186e+08	1.25151e+08	6.7597e+06	4.05004e+08	5.98466e+07	5.00567e+08	1.56721e+08	1.27164e+08	4.93979e+07	1.6087e+09	3.93869e+09	2.98098e+08	7.8416e+07	1.38407e+08	1.75493e+09	7.14238e+09	2.07367e+09	2.73586e+08	9.20401e+07	3.47464e+07	4.90311e+07	3.61366e+07	1.46952e+07	8.19472e+06	5.57847e+07	6.55337e+07	4.38466e+08	2.64272e+06	3.2776e+07	1.25014e+07	5.01277e+07	2.08887e+07	7.85225e+07	1.90897e+08	1.15987e+08
GH3013	Female	9.72706e+07	1.23501e+07	5.90409e+07	2.12904e+08	1.59525e+09	6.1817e+07	2.17436e+07	8.11102e+08	2.91068e+08	2.16096e+08	2.02602e+08	5.90299e+08	3.25792e+08	3.127e+08	6.22102e+07	7.57562e+06	7.34599e+08	8.20308e+06	4.52703e+08	1.107e+08	2.80297e+08	5.61553e+07	1.22407e+09	3.46675e+09	1.87705e+08	3.57632e+07	1.28164e+08	6.51194e+09	7.30346e+09	3.74668e+08	5.28178e+06	2.36653e+07	1.24871e+07	9.21467e+07	3.21409e+07	1.98348e+07	5.81833e+06	7.41708e+07	3.31391e+08	1.38122e+08	3.63354e+06	2.30661e+07	8.15385e+06	5.34974e+07	4.64684e+06	3.14604e+07	1.77246e+08	1.14689e+08
GH3015	Male	1.44585e+08	1.22955e+07	5.24753e+07	2.96474e+08	2.08441e+09	6.6365e+07	5.33889e+07	1.00989e+09	2.13202e+08	3.37322e+08	8.2182e+07	5.53024e+08	2.33446e+08	1.98178e+08	1.96466e+08	7.49128e+06	1.79254e+08	3.21125e+07	6.05227e+08	8.46589e+07	4.67343e+08	3.53551e+07	1.0891e+09	3.85742e+09	2.18723e+08	2.68024e+08	1.46146e+08	5.86185e+09	7.29454e+09	1.90707e+09	2.25284e+08	3.17557e+07	5.74519e+06	2.98605e+07	2.75867e+07	1.15006e+07	6.3796e+06	2.62005e+08	2.23983e+08	1.1806e+08	1.23013e+08	1.85397e+07	4.07217e+07	4.67343e+07	8.07541e+07	1.62776e+07	1.74926e+08	4.81917e+07
GH3019	Female	9.28387e+07	2.18498e+07	7.52532e+07	3.23945e+08	1.87632e+09	5.69211e+07	1.43734e+07	9.22859e+08	3.11449e+08	2.1734e+08	7.85246e+07	5.6911e+08	2.94481e+08	2.34496e+08	1.0614e+08	9.60948e+06	6.43727e+08	5.16808e+06	4.72466e+08	1.29136e+08	2.87364e+08	4.14392e+07	7.34128e+08	3.79686e+09	2.54395e+08	4.70216e+08	1.54698e+08	4.91552e+09	1.13214e+08	4.94938e+08	1.57286e+08	4.37171e+07	1.39443e+07	3.39877e+07	3.05363e+07	1.12123e+07	6.19705e+06	2.08498e+08	5.98701e+08	2.16748e+08	2.40869e+08	2.23814e+07	5.25618e+06	5.13118e+07	1.94854e+07	3.49102e+07	1.8955e+08	1.12945e+08
GH3029	Male	9.70896e+07	7.01743e+06	5.86545e+07	2.40644e+08	9.44914e+08	2.30474e+07	1.73941e+07	3.79666e+08	3.06531e+08	2.15288e+08	6.97633e+07	6.72737e+08	2.94698e+08	2.12282e+08	7.30397e+07	8.61494e+06	2.36309e+08	7.8552e+06	2.61555e+08	7.88129e+07	2.47084e+08	4.2558e+07	1.62871e+09	3.76542e+09	2.1325e+08	6.97905e+07	1.4017e+08	7.79798e+08	7.01661e+09	2.27422e+09	3.24014e+06	5.73319e+07	3.86988e+07	8.65165e+07	3.92179e+07	1.35474e+07	6.78863e+06	2.02152e+08	6.589e+07	2.99908e+08	2.81505e+08	1.78517e+07	8.98527e+06	9.55682e+07	3.43517e+07	7.24597e+07	1.88126e+08	1.20381e+08
GH3034	Male	8.51185e+07	9.86634e+06	5.59288e+07	2.60787e+08	1.07115e+09	3.44147e+07	2.56188e+07	1.2606e+09	2.72542e+08	3.84589e+08	1.36769e+08	4.69621e+08	2.8708e+08	2.36073e+08	7.24472e+07	9.42447e+06	6.51532e+08	8.43164e+06	5.03265e+08	1.17847e+08	2.69308e+08	4.55637e+07	1.18784e+09	3.83039e+09	1.74152e+08	4.03575e+08	1.09595e+08	3.80928e+09	7.13586e+09	2.12072e+09	1.74981e+08	6.29333e+07	4.15026e+07	9.13168e+07	3.95503e+07	1.40717e+07	7.8331e+06	3.88192e+08	4.02157e+08	3.62949e+08	2.18825e+08	1.96158e+07	1.03653e+07	5.17323e+07	3.52678e+07	3.92259e+07	1.89116e+08	4.74365e+07
GH3038	Male	9.32018e+07	8.83025e+06	7.09033e+07	2.90502e+08	1.30709e+09	7.17584e+07	6.19105e+07	9.51256e+08	4.39046e+08	2.0575e+08	9.0499e+07	7.98142e+08	3.30953e+08	2.5009e+08	1.52371e+08	8.33899e+06	7.21828e+08	1.69455e+07	4.82078e+08	6.7221e+07	4.10951e+08	3.91882e+07	1.17941e+09	3.92693e+09	1.83919e+08	2.15689e+08	1.65361e+08	1.91026e+09	7.35639e+09	2.08073e+09	1.58738e+08	3.40609e+07	1.09096e+07	8.5624e+07	3.60513e+07	1.23996e+07	7.33636e+06	2.67767e+08	1.64662e+08	1.87091e+08	3.00122e+08	2.2207e+07	2.04929e+08	9.45922e+07	1.14839e+08	5.19035e+07	1.62183e+08	1.0712e+08
GH3042	Male	8.1857e+07	1.49702e+07	5.10375e+07	3.27489e+08	2.99559e+09	5.35115e+07	6.49426e+07	1.01437e+09	3.06672e+08	1.96427e+08	7.1059e+07	5.39857e+08	2.8826e+08	2.40376e+08	9.40555e+07	1.03202e+07	6.59428e+08	1.29609e+07	4.50429e+08	6.66015e+07	3.13444e+08	3.68614e+07	1.25978e+09	4.07285e+09	2.13997e+08	2.03986e+08	1.18172e+08	1.4839e+09	7.25191e+09	1.97948e+09	3.01009e+08	2.90336e+07	1.15062e+07	8.01615e+07	3.2674e+07	1.05661e+07	7.75444e+06	1.80012e+08	1.3168e+08	1.50939e+08	5.21922e+06	2.21769e+07	1.65753e+07	4.76032e+07	4.94397e+07	2.66252e+07	1.65713e+08	1.24574e+08
GH3047	Female	9.57765e+07	9.05242e+06	6.33142e+07	2.29407e+08	6.5736e+08	2.88822e+07	4.57903e+07	8.46259e+08	3.10079e+08	2.27433e+08	1.01834e+08	6.95744e+08	2.84093e+08	2.21662e+08	8.67481e+07	8.46733e+06	5.36681e+08	1.20239e+07	1.48297e+08	1.4148e+08	3.44794e+08	3.18768e+07	5.28244e+08	3.66876e+09	2.01439e+08	2.0584e+08	1.43588e+08	9.09253e+09	7.59757e+09	2.07511e+09	2.14415e+08	4.4e+07	2.73517e+07	6.45308e+07	3.71095e+07	1.1547e+07	8.92906e+06	9.36e+08	3.3472e+08	1.81143e+08	3.4798e+06	1.71329e+07	1.5819e+07	5.25988e+07	6.00125e+07	1.32077e+07	1.59665e+08	5.82659e+07
GH3062	Female	8.43458e+07	1.10837e+07	4.97337e+07	3.66738e+08	1.73767e+09	2.893e+07	6.12608e+06	9.72861e+08	4.2399e+08	1.98613e+08	8.90927e+07	7.84387e+08	3.00468e+08	2.13183e+08	5.93537e+07	6.22829e+06	5.30554e+08	4.54196e+06	7.78312e+08	9.21102e+07	2.54787e+08	5.32953e+07	8.59578e+08	3.8845e+09	2.37592e+08	1.61709e+08	1.48868e+08	8.91504e+09	6.61351e+09	1.94625e+09	2.41941e+08	1.70902e+07	2.83382e+07	8.3157e+07	3.57283e+07	9.43357e+06	8.23154e+06	2.45544e+08	5.09288e+07	9.92108e+07	2.37392e+08	1.79551e+07	9.05221e+06	5.97326e+07	1.71367e+07	3.2371e+07	1.41147e+08	8.11936e+07
GH3063	Female	9.20879e+07	1.55533e+07	7.06615e+07	3.46352e+08	2.16231e+09	422640	3.64648e+07	9.46947e+08	2.52156e+08	2.13481e+08	6.55511e+07	6.28152e+08	4.29953e+08	4.76383e+06	1.12856e+08	7.27339e+06	8.19332e+08	1.36236e+07	4.85571e+08	1.03211e+08	2.566e+08	5.42106e+07	1.53252e+09	4.01172e+09	2.5368e+08	4.85255e+08	1.8635e+08	4.15454e+09	7.42713e+09	2.00897e+09	2.2546e+08	7.8016e+07	1.30104e+07	1.31811e+08	3.38094e+07	1.07796e+07	7.71499e+06	2.16239e+08	2.45424e+08	3.76234e+08	6.86678e+06	1.83399e+07	5.52719e+07	9.70949e+07	6.45217e+07	1.84722e+07	1.89468e+08	1.1076e+08
GH3066	Female	8.35251e+07	1.79267e+07	5.5664e+07	3.7417e+08	2.36396e+09	8.81808e+07	2.04521e+07	8.79845e+08	2.95416e+08	1.94912e+08	8.0708e+07	6.0005e+08	2.88475e+08	3.09914e+08	8.07397e+07	7.91632e+06	3.61109e+08	1.34541e+07	4.16245e+08	8.9128e+07	5.50388e+08	4.90515e+07	1.01399e+09	3.91366e+09	2.2952e+08	4.27935e+08	1.32554e+08	2.25468e+09	1.17371e+08	2.22769e+09	3.4892e+08	1.89753e+07	1.67848e+07	1.25879e+08	3.61914e+07	1.0745e+07	7.1215e+06	1.42116e+08	1.65363e+08	1.03245e+08	2.53964e+08	2.57568e+07	3.17975e+07	4.79649e+07	5.12567e+07	2.36418e+07	1.77038e+08	1.10882e+08
GH3069	Male	8.95409e+07	1.17098e+07	6.88409e+07	3.31566e+08	2.20429e+09	2.16033e+07	1.37593e+07	9.68017e+08	2.61234e+08	2.07493e+08	6.27604e+07	2.20352e+08	2.53335e+08	2.68198e+08	1.04437e+08	7.89358e+06	3.9188e+08	5.1926e+06	2.24305e+06	1.12299e+08	2.56282e+08	4.05527e+07	1.08691e+09	3.98857e+09	1.68547e+08	6.70842e+07	1.42328e+08	1.09549e+10	7.07263e+09	2.25719e+09	2.11775e+08	6.36484e+07	8.33823e+06	3.90077e+07	3.51449e+07	1.08924e+07	5.51515e+06	5.1588e+08	3.29525e+08	3.25192e+08	2.48822e+08	1.80285e+07	9.95904e+06	5.03356e+07	1.47661e+07	5.26773e+07	1.78004e+08	1.44474e+08
GH3071	Female	9.09086e+07	3.3155e+07	6.50633e+07	3.46923e+08	2.94367e+09	6.55317e+07	1.60823e+07	1.11398e+09	2.7615e+08	2.14594e+08	2.33233e+08	4.83521e+08	3.10319e+08	1.77322e+08	6.2335e+07	1.32616e+07	5.9472e+08	1.00226e+07	4.45865e+08	8.24518e+07	2.62922e+08	4.72504e+07	1.20388e+09	4.9551e+09	3.92998e+08	1.1364e+06	1.4992e+08	2.40196e+09	7.41806e+09	1.99943e+09	2.54497e+08	2.78482e+07	9.74235e+06	1.00468e+08	3.47698e+07	1.10124e+07	9.87223e+06	4.54814e+07	8.31685e+07	1.24892e+08	2.4806e+08	2.49504e+07	1.05014e+07	5.12001e+07	6.84362e+06	5.33766e+07	1.96894e+08	1.52467e+08
GH3096	Male	9.20835e+07	1.65008e+07	5.71792e+07	3.92735e+08	1.50497e+09	5.14722e+07	1.37113e+07	9.02141e+08	2.94681e+08	2.16392e+08	9.25665e+07	6.24796e+08	3.73443e+08	3.1481e+08	9.42532e+07	7.33516e+06	6.04229e+08	1.76743e+07	6.33621e+08	9.88679e+07	2.4898e+08	4.8453e+07	1.42817e+09	3.80234e+09	2.0665e+08	4.25125e+08	1.59093e+08	1.33662e+09	1.20177e+08	1.99245e+09	2.17242e+08	2.78664e+07	8.17004e+06	2.13555e+07	3.82461e+07	1.00135e+07	7.68253e+06	4.15179e+07	8.2956e+07	1.29978e+08	2.28483e+08	2.43708e+07	8.5503e+07	5.23412e+07	6.96961e+07	3.81012e+07	1.73838e+08	9.39263e+07
GH3097	Male	9.34081e+07	1.1959e+07	7.57699e+07	2.35179e+08	1.39399e+09	2.59684e+07	1.98736e+07	8.08132e+08	2.83079e+08	2.18555e+08	1.14266e+08	6.83386e+08	3.07765e+08	3.46422e+08	8.48831e+07	7.35342e+06	5.34036e+08	6.18683e+06	4.63606e+08	9.38209e+07	1.90076e+08	4.62755e+07	1.66023e+09	3.57756e+09	1.79838e+08	4.72828e+08	1.50726e+08	7.49054e+09	6.95361e+09	2.01494e+09	2.00111e+08	5.25375e+07	1.42416e+07	1.03998e+08	3.50204e+07	1.07512e+07	6.25653e+06	1.08318e+09	5.89201e+08	2.53062e+08	3.30638e+08	1.76544e+07	7.9984e+06	5.44539e+07	2.68022e+07	1.84028e+07	2.00633e+08	1.1634e+08
GH3098	Male	8.38713e+07	1.56745e+07	5.85134e+07	2.97378e+08	2.03877e+09	9.34141e+06	4.29532e+06	1.03305e+09	2.49925e+08	2.00112e+08	6.51212e+07	6.31434e+08	2.56117e+08	5.05459e+08	6.51063e+07	8.80791e+06	3.98509e+08	8.50545e+06	9.14672e+08	1.03574e+08	1.71752e+08	2.98562e+07	1.89518e+09	3.72467e+09	1.90757e+08	5.31657e+08	1.62623e+08	5.0423e+08	1.29472e+08	2.16069e+09	3.76537e+06	2.88595e+07	1.06786e+07	5.58705e+07	3.72881e+07	1.03904e+07	8.04858e+06	1.34744e+07	1.05223e+08	1.55458e+08	1.57061e+08	1.75959e+07	5.54752e+06	4.8048e+07	6.1204e+06	5.6034e+07	1.84831e+08	8.4513e+07
WM2419	Female	9.08638e+07	2.08822e+06	5.40467e+07	9.75753e+07	9.00499e+08	3.92619e+07	4.88664e+07	1.32385e+09	2.81123e+08	2.27349e+08	2.01347e+08	6.94098e+08	2.77474e+08	2.34852e+08	1.43946e+08	1.102e+07	7.22945e+08	9.5847e+06	1.82027e+06	8.12182e+07	2.7654e+08	5.15625e+07	5.91549e+08	5.35513e+09	3.57278e+08	2.22661e+08	1.91824e+08	3.1132e+09	7.31946e+09	2.21122e+09	6.86946e+07	7.77204e+06	1.77855e+07	5.16045e+07	3.46318e+07	1.18292e+07	6.38194e+06	1.41692e+09	7.99316e+08	6.00671e+07	2.51815e+08	2.64666e+07	8.60691e+06	1.0805e+08	3.26495e+07	3.31913e+07	1.88501e+08	1.22459e+08
WM2426	Male	9.65986e+07	5.23809e+06	6.04387e+07	2.15765e+08	1.8002e+09	5.08821e+07	5.19698e+07	9.14662e+08	2.86135e+08	2.2441e+08	9.5141e+07	5.45426e+08	3.11249e+08	2.37197e+08	1.93838e+08	9.03372e+06	6.10968e+08	9.31847e+06	5.30234e+08	9.64961e+07	2.11127e+08	5.17223e+07	1.06197e+09	3.83659e+09	1.57652e+08	3.98376e+08	1.82732e+08	1.72152e+09	6.98682e+09	7.73878e+08	1.39509e+06	7.22142e+06	3.24122e+07	1.15386e+08	3.56405e+07	1.17182e+07	7.57464e+06	5.62163e+08	1.17551e+08	6.33373e+07	2.6242e+08	2.05578e+07	1.80399e+07	5.28244e+07	4.89724e+07	3.86009e+07	1.46551e+08	1.21863e+08
WM2428	Female	9.62977e+07	2.99966e+06	6.20467e+07	1.23199e+08	1.29846e+09	6.89938e+07	5.65367e+07	6.2987e+08	2.2343e+08	2.26008e+08	6.69221e+07	6.28365e+08	1.8192e+08	2.69687e+08	1.61581e+08	2.02761e+07	5.70015e+08	6.7424e+06	4.78335e+08	4.74206e+07	2.42445e+08	6.48237e+07	6.19469e+08	3.87399e+09	2.65186e+08	1.83854e+08	2.16696e+08	2.69262e+09	7.21186e+09	1.92037e+09	3.24783e+06	9.07032e+06	1.71674e+07	4.13847e+07	3.58797e+07	1.06927e+07	5.09073e+06	1.2088e+09	8.00383e+07	8.4598e+07	3.14872e+08	2.93691e+07	1.36653e+07	5.30229e+07	3.86955e+07	2.41144e+07	1.93814e+08	1.22544e+08
WM2432	Male	1.48702e+08	2.70929e+06	6.43482e+07	1.18351e+08	1.22067e+09	2.4857e+07	6.39991e+07	8.41362e+08	2.64292e+08	3.57532e+08	6.71e+07	6.23688e+08	2.45714e+08	3.04419e+08	1.45793e+08	1.38341e+07	3.91249e+08	5.7407e+06	4.60772e+08	1.34502e+07	1.98417e+08	4.73683e+07	1.11848e+09	2.86145e+09	2.23712e+08	6.87716e+08	1.17394e+08	1.48897e+09	7.10769e+09	2.03606e+09	2.78742e+08	7.66129e+06	1.88369e+07	1.43513e+08	3.78174e+07	1.9812e+07	5.73646e+06	7.37324e+08	1.15082e+08	6.44739e+07	2.4518e+08	2.3013e+07	3.26193e+06	4.75918e+07	6.56519e+06	3.06093e+07	1.91702e+08	1.08297e+08
WM2440	Male	9.16877e+07	3.96279e+06	6.52077e+07	1.43323e+08	1.46891e+09	2.96798e+07	3.10555e+07	1.10513e+09	2.57959e+08	2.26514e+08	7.26225e+07	5.10244e+08	2.38792e+08	2.35769e+08	1.5596e+08	9.50923e+06	7.11506e+08	6.25519e+06	2.25677e+08	5.66539e+07	1.62892e+08	6.62111e+07	1.6327e+09	3.68967e+09	1.60824e+08	6.37578e+08	1.47791e+08	2.72761e+09	6.71076e+09	1.82462e+09	1.21748e+08	7.14587e+06	1.01888e+07	1.30899e+08	3.39418e+07	1.46943e+07	5.14839e+06	1.86465e+09	1.90649e+08	6.06141e+07	2.34654e+08	2.74816e+06	1.14691e+07	5.20115e+07	3.85815e+07	4.72189e+07	1.78171e+08	4.40545e+07
WM2443	Female	9.71059e+07	5.68264e+06	5.6253e+07	2.69366e+08	8.20054e+08	6.9658e+07	4.655e+07	9.74673e+08	2.71266e+08	2.23096e+08	1.1482e+08	6.662e+08	4.54654e+08	2.36606e+08	3.03282e+08	7.85211e+06	5.42955e+08	1.22211e+07	4.40888e+08	7.74213e+07	2.49579e+08	6.87925e+07	9.43662e+08	3.92561e+09	2.64237e+08	5.18627e+08	1.54074e+08	8.92536e+09	7.65743e+09	4.11782e+08	1.83766e+08	6.91403e+06	1.51721e+07	1.29065e+08	2.7593e+07	1.06516e+07	7.24459e+06	3.54139e+09	7.09906e+08	7.17651e+07	2.59806e+08	3.10053e+07	3.62953e+07	5.2611e+07	1.38394e+08	1.98496e+07	1.84882e+08	6.91294e+07
WM2448	Female	8.95229e+07	4.44985e+06	6.19519e+07	5.11632e+07	7.05141e+08	6.80481e+07	7.23409e+07	9.30335e+08	2.45143e+08	2.12662e+08	5.42584e+07	5.24187e+08	2.56881e+08	2.11389e+08	3.94524e+08	1.07459e+07	3.57433e+08	9.20033e+06	2.1796e+08	6.25155e+07	2.07247e+08	5.62574e+07	1.36904e+09	3.40579e+09	2.49996e+08	1.64016e+08	1.42895e+08	1.06925e+09	6.98784e+09	2.14819e+09	3.77051e+06	6.44766e+06	2.01177e+07	1.25226e+08	2.49082e+07	2.76042e+07	5.50904e+06	7.31033e+08	2.84684e+07	6.21333e+07	1.72361e+06	2.43624e+07	8.39208e+06	6.095e+07	2.13727e+07	5.81449e+07	1.94601e+08	7.13773e+07
WM2455	Female	9.65497e+07	4.36175e+06	7.02622e+07	1.24127e+08	7.99034e+08	8.9771e+07	1.60845e+07	5.5513e+08	2.36585e+08	2.18131e+08	6.49018e+07	1.16974e+09	3.7404e+08	2.10202e+08	1.31828e+08	7.46759e+06	3.86497e+08	7.86147e+06	5.06867e+08	5.8182e+07	1.80895e+08	6.61839e+07	7.55228e+08	3.95861e+09	2.5683e+08	4.05756e+08	1.70145e+08	3.59552e+09	7.17111e+09	2.17824e+09	1.95728e+08	8.68484e+06	1.41234e+07	1.05167e+08	3.29364e+07	1.05718e+07	1.04619e+07	2.92857e+08	2.75806e+08	6.7246e+07	2.52682e+08	1.93221e+07	6.11257e+06	4.92662e+07	4.62395e+07	5.22732e+07	1.8952e+08	1.026e+08
WM2457	Female	8.86664e+07	4.45718e+06	4.90861e+07	1.13465e+08	8.1994e+08	7.72743e+07	4.33062e+07	1.01543e+09	4.02896e+08	2.11379e+08	1.30402e+08	3.19754e+08	2.7823e+08	3.95716e+08	1.35483e+08	2.34709e+07	1.6346e+08	7.70208e+06	6.86578e+08	5.45007e+07	2.43587e+08	5.76642e+07	6.33435e+08	3.55686e+09	3.36645e+08	3.51827e+08	7.10456e+07	2.90842e+09	7.07361e+09	2.07543e+09	2.00303e+08	7.44468e+06	2.3336e+07	5.22845e+07	4.35957e+07	1.20881e+07	8.11673e+06	2.05419e+09	1.0501e+08	8.11025e+07	1.93556e+08	1.08335e+07	1.2361e+07	5.14974e+07	3.23812e+07	3.61766e+07	1.88675e+08	1.13756e+08
WM2458	Female	9.55907e+07	2.0106e+06	6.28862e+07	8.58328e+07	1.00729e+09	8.97089e+07	5.30193e+07	5.75516e+08	2.71071e+08	2.14025e+08	9.63862e+07	5.33941e+08	2.75637e+08	2.30102e+08	1.82011e+08	2.74804e+07	3.50894e+08	4.30188e+06	4.5738e+08	1.13528e+08	3.07619e+08	3.75881e+07	7.91169e+08	3.80053e+09	3.40917e+08	2.23029e+08	1.50764e+08	3.68228e+09	6.97882e+09	1.91663e+09	1.95757e+06	6.38237e+06	2.03097e+07	9.50647e+07	2.81993e+07	9.33864e+06	5.31004e+06	1.6635e+09	4.61761e+08	5.28255e+07	2.86226e+08	2.25337e+07	5.57884e+06	1.04702e+08	4.29612e+07	4.17563e+07	1.91896e+08	1.19212e+08
WM2460	Male	9.48508e+07	7.43809e+06	5.60819e+07	2.91888e+08	3.08331e+09	2.30085e+07	4.0283e+07	9.87162e+08	2.48799e+08	2.25052e+08	1.74621e+08	3.63166e+08	2.91912e+08	2.13627e+08	1.93846e+08	7.89509e+06	4.17372e+08	9.47205e+06	5.3233e+08	4.13553e+07	2.56088e+08	7.08078e+07	1.45735e+09	3.40498e+09	1.70989e+08	1.94345e+08	2.09811e+08	6.27388e+09	7.38073e+09	2.15475e+09	2.3732e+08	1.18124e+07	1.18176e+07	1.29924e+08	3.01323e+07	9.86233e+06	8.24739e+06	1.73973e+09	1.35845e+08	1.03445e+08	1.84437e+08	2.8951e+07	1.51183e+07	4.56324e+07	5.63241e+07	2.89252e+07	1.74857e+08	1.00872e+08
WM2462	Male	9.7625e+07	4.14287e+06	1.47765e+08	1.72569e+08	1.07697e+09	5.3134e+07	4.45301e+07	1.18836e+09	2.31091e+08	2.22896e+08	6.77177e+07	2.92974e+08	2.85704e+08	2.19102e+08	1.39357e+08	7.30084e+06	6.7664e+08	1.03681e+07	8.24326e+08	1.09653e+08	1.98427e+08	6.37431e+07	1.50414e+09	3.85575e+09	1.92424e+08	1.98217e+08	1.48909e+08	3.56387e+09	6.9897e+09	2.40324e+09	1.83245e+08	8.08916e+06	1.25551e+07	1.18333e+08	3.79627e+07	3.32796e+07	9.29461e+06	9.18333e+08	2.39376e+08	8.3509e+07	2.9309e+08	1.91536e+07	6.96875e+06	4.80353e+07	3.57799e+07	4.46788e+07	1.5954e+08	1.06882e+08
WM2468	Male	9.13428e+07	6.33407e+06	5.55329e+07	2.67311e+08	2.4001e+09	6.31808e+07	2.71734e+07	5.77375e+08	2.74159e+08	2.24545e+08	9.39951e+07	5.42251e+08	5.56671e+08	5.80064e+08	1.33588e+08	1.32467e+07	4.28078e+08	1.19503e+07	3.16827e+06	9.24292e+07	2.52394e+08	7.07661e+07	1.08608e+09	3.93233e+09	1.69516e+08	2.94694e+08	1.39636e+08	3.85314e+09	7.19232e+09	2.11966e+09	1.60294e+08	7.59786e+06	1.84789e+07	9.24222e+07	3.11546e+07	1.12701e+07	6.56362e+06	8.79034e+08	1.45037e+08	7.46007e+07	2.5317e+08	2.3495e+07	2.9947e+07	5.20745e+07	4.66024e+07	5.16187e+07	1.72772e+08	1.2809e+08
WM2475	Female	9.1159e+07	2.41681e+06	6.57312e+07	1.19868e+08	1.23999e+09	4.80394e+07	6.85371e+07	6.25128e+08	2.18987e+08	2.25492e+08	1.30548e+08	4.13432e+07	2.27417e+08	1.51507e+08	1.35338e+08	1.31112e+07	4.48489e+08	5.35553e+06	4.85322e+08	7.15361e+07	1.57263e+08	4.34194e+07	7.22526e+08	3.81068e+09	2.77798e+08	4.03732e+08	1.37435e+08	3.55798e+09	7.00707e+09	7.03579e+08	2.49446e+06	5.26184e+06	1.63941e+07	4.00995e+07	3.61765e+07	9.10118e+06	8.08228e+06	1.35249e+09	3.22209e+08	5.42274e+07	1.47797e+08	3.1788e+07	1.07696e+07	5.06329e+07	5.48262e+06	7.70038e+06	1.86789e+08	7.62288e+07
WM2488	Male	9.44475e+07	3.53127e+06	6.48621e+07	1.88707e+08	1.59477e+09	5.50934e+07	9.46523e+07	5.72976e+08	2.78619e+08	2.16743e+08	7.43165e+07	1.17596e+09	2.72228e+08	2.49773e+08	1.75558e+08	1.50652e+07	5.88742e+08	6.98627e+06	4.12863e+08	6.4212e+07	2.4365e+08	4.08385e+07	9.23642e+08	3.96429e+09	1.86029e+08	1.98351e+08	1.53994e+08	1.44901e+09	1.03665e+08	8.11791e+08	2.83628e+08	7.59112e+06	1.34858e+07	9.08662e+07	4.17602e+07	1.0599e+07	6.1531e+06	1.63997e+09	1.57554e+08	6.59355e+07	2.33573e+08	2.38726e+07	6.27109e+07	5.4577e+07	6.99936e+07	4.99864e+07	1.64452e+08	9.15786e+07
WM2495	Male	8.97221e+07	2.62089e+06	4.73503e+07	1.03854e+08	5.82745e+08	3.89472e+07	6.46915e+07	1.06635e+09	2.04018e+08	2.20687e+08	9.3115e+07	6.67662e+08	2.50589e+08	2.39097e+08	1.38604e+08	2.01495e+07	6.21024e+08	6.65361e+06	8.08336e+08	5.97961e+07	2.52353e+08	4.77498e+07	8.57988e+08	3.94212e+09	3.3062e+08	3.35227e+07	2.0379e+08	1.9538e+09	6.76406e+09	1.96915e+09	2.59143e+08	5.10223e+06	1.29628e+07	1.08098e+08	6.58696e+07	9.9184e+06	8.21958e+06	1.12472e+09	4.21036e+07	5.80473e+07	1.55771e+08	2.29351e+07	1.54985e+07	5.66236e+07	4.01958e+07	6.83795e+07	1.83624e+08	9.21886e+07
WM2496	Male	9.75694e+07	2.181e+06	6.97672e+07	8.72353e+07	7.32911e+08	7.68095e+07	5.6863e+07	9.51409e+08	2.72408e+08	2.19014e+08	9.32044e+07	5.47876e+08	2.3954e+08	1.80166e+08	1.96048e+08	6.17059e+06	5.21633e+08	7.45164e+06	4.62089e+08	5.77218e+07	1.50434e+08	7.04034e+07	1.76727e+09	3.80701e+09	2.42005e+08	1.58103e+08	2.14737e+08	4.75763e+09	7.63836e+09	1.89793e+09	1.72402e+08	6.89622e+06	1.50817e+07	1.07543e+08	3.74937e+07	1.28597e+07	9.70577e+06	1.37287e+09	2.08447e+08	7.20942e+07	2.10442e+08	2.45024e+07	2.92841e+07	9.90254e+07	5.32997e+07	5.3486e+07	1.85223e+08	9.80669e+07
WM2504	Male	9.52779e+07	2.52134e+06	4.22041e+07	1.15072e+08	1.11317e+09	1.80132e+07	4.22153e+07	6.86037e+08	2.84757e+08	2.30642e+08	5.74143e+07	5.10816e+08	4.43929e+08	2.24615e+08	1.57271e+08	7.98896e+06	5.23261e+08	9.45125e+06	4.86085e+08	7.85484e+07	2.89366e+08	4.23932e+07	1.13295e+09	3.75265e+09	1.74126e+08	2.87216e+08	1.61678e+08	3.57407e+09	7.2046e+09	1.98672e+09	1.94614e+08	7.32002e+06	1.47388e+07	8.00701e+07	3.08454e+07	1.06233e+07	7.31251e+06	1.90527e+09	1.8149e+08	7.85761e+07	2.84396e+06	2.96523e+07	1.64929e+07	1.07367e+08	3.83407e+07	2.53651e+07	1.88928e+08	1.42371e+08
WM2506	Male	8.89258e+07	3.8439e+06	6.37527e+07	1.60323e+08	9.75963e+08	2.59685e+07	2.02331e+07	1.07643e+09	2.64318e+08	2.21905e+08	4.96996e+07	4.60052e+08	3.12787e+08	2.53423e+08	1.46092e+08	9.31102e+06	6.73534e+08	4.58357e+06	4.31377e+08	1.34324e+08	3.35391e+08	4.74261e+07	9.00377e+08	3.81048e+09	2.44835e+08	2.01537e+08	1.37668e+08	6.97114e+08	7.18167e+09	2.21746e+09	1.99434e+08	6.56844e+06	1.11941e+07	1.53828e+08	4.57337e+07	1.18511e+07	8.38445e+06	3.37085e+08	1.0713e+08	6.74717e+07	6.42145e+06	1.74589e+07	3.26787e+06	5.15684e+07	2.49419e+07	5.69552e+07	1.90196e+08	1.0792e+08
WM2511	Female	9.72034e+07	2.8781e+06	5.89548e+07	1.01411e+08	1.33327e+09	4.87116e+07	2.01714e+07	4.5476e+08	2.35845e+08	2.23317e+08	3.76033e+08	7.57669e+08	2.31334e+08	2.26644e+08	1.88323e+08	7.92816e+06	6.39525e+08	4.73754e+06	2.41772e+08	5.43122e+07	2.75583e+08	4.98053e+07	7.97066e+08	3.83782e+09	3.12351e+08	3.59236e+08	1.4693e+08	4.00301e+09	7.21075e+09	2.12186e+09	1.62066e+08	8.20238e+06	2.11661e+07	5.305e+07	3.3845e+07	1.06977e+07	5.40373e+06	1.53033e+09	4.45964e+08	8.11232e+07	2.48558e+06	2.93755e+07	1.7664e+07	4.69289e+07	3.44034e+07	1.89444e+07	1.89868e+08	6.25585e+07
WM2515	Female	9.81958e+07	8.06627e+06	6.7231e+07	8.68982e+07	6.5938e+08	5.27883e+07	2.68792e+07	5.82179e+08	2.5499e+08	2.27493e+08	7.31078e+07	8.66875e+08	2.47092e+08	2.41058e+08	1.2496e+08	9.13133e+06	5.27641e+08	4.21867e+06	4.54662e+08	5.22746e+07	2.77128e+08	6.97125e+07	5.18098e+08	3.88123e+09	2.2636e+08	2.10493e+08	1.49285e+08	2.17282e+09	7.37675e+09	2.25188e+09	3.26755e+06	6.8238e+06	1.77394e+07	5.70795e+07	3.01988e+07	1.10901e+07	5.95254e+06	4.66412e+08	2.97776e+08	7.05997e+07	2.87423e+08	2.63745e+07	4.84905e+06	5.611e+07	1.89178e+07	2.10523e+07	1.74171e+08	4.27003e+07
WM2530	Female	9.50865e+07	2.95226e+06	6.60972e+07	1.26021e+08	1.24241e+09	4.50055e+07	3.79051e+07	1.0416e+09	2.75341e+08	4.10374e+08	1.28482e+08	3.82396e+08	2.99873e+08	2.65177e+08	1.24589e+08	9.52668e+06	6.98626e+08	5.8376e+06	5.07109e+08	7.64635e+07	2.66437e+08	5.37743e+07	5.92291e+08	5.83108e+09	3.33964e+08	6.84681e+08	1.59736e+08	3.99106e+09	7.94861e+09	2.1936e+09	1.59631e+08	7.36533e+06	1.57777e+07	8.19407e+07	4.06069e+07	1.06371e+07	7.37899e+06	1.41993e+09	5.34538e+08	6.59614e+07	2.48792e+08	2.70959e+07	2.29892e+07	5.47225e+07	4.28605e+07	1.2139e+07	1.61053e+08	1.12779e+08
WM2541	Male	9.3662e+07	5.70784e+06	6.33242e+07	1.49184e+08	1.25865e+09	7.66932e+07	4.15002e+07	9.34881e+08	2.68428e+08	2.27399e+08	1.06828e+08	6.96056e+08	3.61606e+08	2.64393e+08	1.50165e+08	1.20591e+07	6.04425e+08	4.88253e+06	5.20711e+08	7.13631e+07	2.17994e+08	6.41045e+07	1.8633e+09	4.18993e+09	2.49997e+08	1.91967e+08	1.4354e+08	5.53126e+08	7.29582e+09	1.96358e+09	1.32957e+08	3.12868e+06	2.74304e+07	1.46389e+08	4.73544e+07	1.31603e+07	1.1161e+07	1.23942e+08	1.38526e+08	4.38466e+07	2.87566e+08	3.26024e+07	1.8988e+07	9.98574e+07	4.21733e+07	8.50666e+07	1.92195e+08	1.15937e+08
WM2543	Female	1.84976e+08	4.34961e+06	6.35492e+07	1.33903e+08	9.18518e+08	1.0638e+08	8.57923e+07	1.06155e+09	2.95625e+08	4.29423e+08	6.33167e+07	4.64938e+08	3.95183e+08	2.16562e+08	2.25951e+08	1.50908e+07	5.73558e+08	1.2892e+07	4.69944e+08	5.72387e+07	2.51654e+08	7.71129e+07	1.77487e+09	3.85738e+09	2.50363e+08	3.4773e+08	1.48723e+08	4.56139e+09	7.29508e+09	1.77923e+09	3.26799e+08	7.91407e+06	1.52919e+07	1.3866e+08	3.68457e+07	1.2963e+07	5.83076e+06	1.64863e+09	1.06325e+08	7.42208e+07	4.27521e+08	3.31836e+07	3.00275e+07	1.10093e+08	8.13297e+07	3.36631e+07	1.85388e+08	1.00386e+08
WM2548	Male	9.18924e+07	1.21142e+07	6.71422e+07	2.50256e+08	2.79234e+09	3.77922e+07	5.55478e+07	1.27676e+09	3.85536e+08	2.32662e+08	7.62456e+07	4.8321e+08	3.00343e+08	2.85129e+08	1.76617e+08	8.19695e+06	8.30276e+08	7.93222e+06	4.48726e+08	6.67375e+07	2.0546e+08	4.37375e+07	1.24255e+09	4.83584e+09	3.10059e+08	4.04831e+08	1.66274e+08	5.32456e+09	7.30759e+09	1.90918e+09	2.01384e+08	9.50041e+06	2.00843e+07	1.18143e+08	3.38625e+07	1.38892e+07	7.27458e+06	1.27734e+09	2.78512e+08	8.26682e+07	2.64266e+08	2.80761e+07	3.23808e+07	5.62681e+07	5.31952e+07	2.22882e+07	2.01339e+08	1.4939e+08
WM2549	Male	1.19829e+08	9.33779e+06	6.63416e+07	2.25424e+08	1.24103e+09	3.37894e+07	2.89226e+07	6.05075e+08	3.03918e+08	2.59563e+08	8.68964e+07	5.35184e+08	4.04449e+08	1.59024e+08	2.20313e+08	1.14209e+07	3.48491e+08	7.71764e+06	2.73946e+08	1.13096e+08	2.16277e+08	5.60543e+07	1.48419e+09	3.91434e+09	2.53251e+08	5.10706e+07	1.47592e+08	2.0927e+09	7.9983e+09	6.57791e+08	1.37075e+08	9.60265e+06	1.55215e+07	6.76285e+07	3.83249e+07	1.04251e+07	8.64845e+06	3.85167e+08	9.32677e+07	8.32618e+07	2.11021e+08	4.01611e+07	3.62184e+07	6.08747e+07	4.95021e+07	5.01999e+07	2.01538e+08	9.11874e+07
WM2553	Female	9.40388e+07	2.56999e+06	6.10621e+07	9.72946e+07	1.12931e+09	2.12238e+07	2.99308e+07	5.01833e+08	2.24453e+08	2.32623e+08	6.46949e+07	5.32668e+08	2.25965e+08	1.29925e+08	1.26429e+08	8.42004e+06	2.25344e+08	4.66243e+06	4.98563e+08	1.01546e+08	3.43586e+08	5.21608e+07	7.22721e+08	4.79153e+09	3.48903e+08	1.29306e+08	1.88409e+08	3.74794e+09	6.69801e+09	1.98233e+09	1.76164e+08	4.66897e+06	2.00754e+07	1.28721e+08	4.35604e+07	9.02365e+06	8.31141e+06	1.7278e+09	7.38115e+08	5.40317e+07	1.84071e+08	2.63107e+07	1.52718e+07	4.77316e+07	2.69766e+07	4.20792e+07	1.93032e+08	9.01755e+07
WM2556	Female	9.2221e+07	5.00939e+06	4.90988e+07	1.78617e+08	8.62092e+08	5.36407e+07	8.71962e+07	6.94307e+08	2.68972e+08	2.32898e+08	1.04197e+08	7.78625e+08	2.63354e+08	2.39328e+08	2.38809e+08	1.53104e+07	2.61858e+08	2.10847e+07	4.12327e+08	8.12676e+07	1.75662e+08	7.74777e+07	1.60351e+09	4.19855e+09	2.94755e+08	2.35034e+08	1.46921e+08	6.30154e+09	7.15423e+09	2.08842e+09	1.81947e+08	1.01165e+07	1.38504e+07	1.70859e+08	2.80403e+07	9.85249e+06	6.09723e+06	2.14966e+09	1.24816e+08	5.58156e+07	2.81874e+08	2.59853e+07	7.15012e+07	5.44754e+07	1.29588e+08	4.36434e+07	1.89488e+08	1.18551e+08
WM2558	Male	8.82516e+07	3.63024e+06	6.11838e+07	1.61285e+08	1.34811e+09	6.32527e+07	4.29363e+07	5.09366e+08	2.6934e+08	2.27326e+08	8.58028e+07	5.19495e+08	3.10732e+08	2.12705e+08	1.24721e+08	7.15135e+06	5.89034e+08	1.2557e+07	4.83936e+08	1.86101e+08	1.77252e+08	5.87696e+07	1.45106e+09	3.92243e+09	2.46771e+08	2.71096e+07	2.22198e+08	4.21893e+09	7.39535e+09	2.10488e+09	3.22201e+08	6.12874e+06	9.56153e+06	4.13179e+07	4.75257e+07	9.62801e+06	1.01305e+07	1.49733e+09	1.48983e+08	6.36885e+07	2.00397e+08	1.77754e+07	5.34586e+06	4.94924e+07	3.03515e+07	5.65651e+07	1.89829e+08	1.06396e+08
WM2563	Male	8.72319e+07	6.12275e+06	6.58243e+07	3.72181e+08	2.10828e+09	3.10589e+07	2.62943e+07	1.27548e+09	2.83163e+08	2.37943e+08	9.50404e+07	6.21335e+08	2.82357e+08	2.28078e+08	1.37914e+08	8.11648e+06	7.55224e+08	3.15926e+06	5.60466e+08	1.01315e+08	2.20788e+08	6.54692e+07	1.64746e+09	4.32664e+09	2.40188e+08	2.40926e+08	2.11097e+08	7.17725e+09	7.32178e+09	1.92294e+09	2.11594e+08	8.32615e+06	1.58062e+07	1.15349e+08	2.92971e+07	1.43134e+07	6.74356e+06	8.21756e+08	3.19444e+08	6.41149e+07	2.21115e+08	2.6031e+07	1.0913e+07	1.03695e+08	4.24991e+07	6.80486e+07	1.91466e+08	4.13961e+07
WM2566	Male	9.34726e+07	4.59126e+06	7.02641e+07	1.46387e+08	1.24378e+09	7.53107e+07	1.58346e+07	9.53175e+08	2.09132e+08	2.20622e+08	6.98559e+07	6.43633e+08	3.07041e+08	2.59513e+08	1.4663e+08	1.26281e+07	6.06003e+08	7.68479e+06	5.28204e+08	1.11859e+08	2.65037e+08	6.32771e+07	1.39179e+09	3.25154e+09	1.54083e+08	3.80935e+08	1.5049e+08	2.52082e+09	7.79577e+09	4.626e+08	1.90828e+08	7.13544e+06	1.26968e+07	5.21545e+07	3.92077e+07	1.40702e+07	6.76144e+06	5.53028e+08	1.56224e+08	6.97175e+07	2.3452e+08	2.46042e+07	1.04682e+07	4.9658e+07	2.26532e+07	3.75976e+07	1.48698e+08	1.07107e+08
WM2567	Female	9.68277e+07	2.90873e+06	6.56779e+07	1.10777e+08	9.78004e+08	7.70794e+07	3.89101e+06	9.57365e+08	2.75439e+08	2.22478e+08	7.40113e+07	4.07621e+08	2.26347e+08	1.9346e+08	2.33996e+08	1.097e+07	3.99384e+08	9.76946e+06	5.48255e+08	6.32964e+07	1.52699e+08	6.38025e+07	9.40845e+08	5.75322e+09	3.14759e+08	7.29383e+08	1.78863e+08	6.20635e+09	7.08051e+09	1.97531e+09	2.09685e+08	1.88422e+06	2.09432e+07	5.12593e+07	3.2726e+07	1.07426e+07	6.78683e+06	1.96154e+09	1.57586e+08	5.3951e+07	2.32561e+08	2.87917e+07	8.57677e+06	5.35631e+07	5.26485e+07	7.16107e+07	1.91686e+08	7.91697e+07
WM2575	Female	9.16925e+07	3.83274e+06	6.61202e+07	1.12591e+08	5.90256e+08	4.42305e+07	2.38045e+07	8.29166e+08	2.7331e+08	2.12496e+08	1.29442e+08	4.52072e+08	2.19949e+08	2.99921e+08	1.12014e+08	9.78816e+06	7.3521e+08	3.71429e+06	4.64717e+08	5.17155e+07	2.69304e+08	3.09634e+07	4.60545e+08	3.82597e+09	2.06563e+08	2.63259e+08	2.32104e+08	1.87614e+09	6.73629e+09	2.13688e+09	1.38449e+06	6.27886e+06	1.47198e+07	2.78383e+07	3.05749e+07	9.4107e+06	5.88111e+06	4.21349e+08	2.56473e+08	6.0486e+07	2.16125e+08	1.85701e+07	1.07393e+07	5.1193e+07	1.61441e+07	4.19181e+07	1.4098e+08	1.04237e+08
WM2584	Male	8.62979e+07	3.76749e+06	5.42431e+07	1.79403e+08	1.55261e+09	5.43187e+07	5.10383e+07	5.94944e+08	2.31811e+08	2.16269e+08	9.08516e+07	7.18534e+08	3.60633e+08	2.19967e+08	1.58154e+08	2.43907e+07	2.48955e+08	4.70087e+06	5.3157e+08	1.29246e+08	2.02556e+08	4.08625e+07	1.21298e+09	3.74087e+09	1.78098e+08	4.25204e+08	1.71518e+08	6.20529e+09	1.13953e+08	1.7714e+09	2.59915e+08	2.11813e+06	8.05719e+06	5.67928e+07	4.07734e+07	1.10104e+07	7.57718e+06	3.68067e+09	3.33932e+08	4.62701e+07	3.48483e+08	1.98772e+07	3.01096e+07	5.3618e+07	7.78367e+07	1.39378e+07	1.45103e+08	5.04627e+07
WM2601	Female	9.65315e+07	7.1682e+06	1.15178e+08	1.24166e+08	5.71684e+08	2.54115e+07	4.50797e+07	6.07236e+08	2.53709e+08	2.25098e+08	4.9854e+07	5.09217e+08	3.93755e+08	2.46902e+08	1.69624e+08	5.99216e+06	3.20496e+08	3.41836e+06	2.08124e+08	1.07682e+08	1.94564e+08	4.26189e+07	8.47577e+08	3.31254e+09	2.37216e+08	2.29531e+08	1.43713e+08	2.06993e+09	7.1338e+09	2.09811e+09	1.71985e+08	3.81387e+06	1.37608e+07	2.89997e+07	3.10283e+07	1.04904e+07	6.4933e+06	6.05959e+08	1.56637e+08	5.07845e+07	2.24767e+06	3.35928e+06	1.77153e+07	4.78296e+07	3.15223e+07	2.68974e+07	1.82179e+08	1.14425e+08
WM2607	Female	7.89164e+07	2.11515e+07	5.21154e+07	5.45493e+08	4.33935e+09	2.8413e+07	2.37594e+07	9.37286e+08	2.72451e+08	3.50588e+08	6.00446e+07	4.95546e+08	2.93625e+08	3.53649e+08	1.65528e+08	2.32452e+06	6.04576e+08	1.37133e+07	6.09959e+08	8.96246e+07	2.41154e+08	6.62934e+07	9.03968e+08	3.98276e+09	3.3575e+08	2.14678e+08	1.6049e+08	1.46873e+09	7.11409e+09	2.23632e+09	3.20287e+06	9.38813e+06	1.28678e+07	1.26486e+08	3.06437e+07	1.25218e+07	5.31729e+06	7.12342e+07	8.23984e+07	6.24264e+07	3.08087e+08	1.07363e+06	1.76364e+07	8.98523e+07	2.29223e+07	9.15931e+07	3.11657e+08	1.21486e+08
WM2609	Female	7.94372e+07	1.05138e+07	6.46347e+07	1.69652e+08	1.56997e+09	4.08344e+07	5.28523e+07	9.75277e+08	2.78539e+08	1.96903e+08	8.8836e+07	7.19354e+08	2.09614e+08	2.35045e+08	2.73102e+08	9.8512e+06	5.70865e+08	1.56341e+07	5.66097e+08	6.09308e+07	1.43119e+08	7.22268e+07	1.19108e+09	2.81737e+09	1.61604e+08	3.48613e+08	1.54124e+08	2.21515e+09	6.63987e+09	3.21312e+08	3.36326e+06	2.61401e+06	3.75236e+07	9.48925e+07	2.70254e+07	9.6677e+06	4.94847e+06	3.22904e+07	4.24895e+07	5.56295e+07	2.51929e+08	2.36379e+07	1.3843e+07	4.56653e+07	3.94443e+07	1.54684e+07	1.28148e+08	1.11341e+08
WM2612	Female	9.29254e+07	3.94992e+06	5.23339e+07	1.4842e+08	8.00659e+08	7.62765e+07	4.74523e+07	5.88256e+08	2.66723e+08	2.16445e+08	3.32244e+08	1.22302e+09	2.88538e+08	2.69617e+08	2.09216e+08	2.09616e+07	5.62126e+08	5.72063e+06	3.90904e+08	6.44567e+07	1.5444e+08	6.49544e+07	8.0799e+08	3.79677e+09	2.6038e+08	3.9543e+08	1.36205e+08	3.51059e+08	1.09864e+08	1.95154e+09	1.71357e+08	2.54478e+06	1.49206e+07	9.49029e+07	3.50767e+07	1.28215e+07	5.83938e+06	2.0954e+08	1.72795e+07	6.2585e+07	3.46293e+08	2.79183e+07	3.07806e+07	4.98198e+07	2.49151e+07	2.04356e+07	1.91138e+08	4.49807e+07
WM2625	Female	9.48625e+07	1.80932e+06	7.01067e+07	1.84895e+08	7.1038e+08	5.63655e+07	4.91941e+07	1.07803e+09	2.71508e+08	2.24775e+08	8.96603e+07	6.32028e+08	2.04376e+08	2.18766e+08	1.21122e+08	7.30971e+06	2.88861e+08	5.20154e+06	5.32826e+08	5.00705e+07	2.71515e+08	3.99399e+07	1.23968e+09	3.60565e+09	2.20926e+08	4.11705e+08	1.57384e+08	3.30179e+09	6.84956e+09	2.33729e+09	2.50564e+06	5.08205e+06	1.42771e+07	8.09692e+07	2.84672e+07	1.15081e+07	4.21221e+06	1.18737e+09	3.17127e+08	6.02434e+07	2.84869e+08	2.3912e+07	1.0187e+07	5.57962e+07	4.56467e+06	2.74853e+07	1.20877e+08	9.5642e+07
WM2630	Male	8.3325e+07	4.21965e+06	6.61e+07	1.54619e+08	1.91572e+09	5.63317e+07	6.31654e+07	3.92516e+08	2.73656e+08	1.94737e+08	1.37598e+08	7.01019e+08	3.05441e+08	2.76619e+08	1.47183e+08	1.0333e+07	5.61318e+08	1.67676e+07	8.81671e+08	1.13994e+08	2.82026e+08	6.24732e+07	1.02006e+09	3.26933e+09	1.58251e+08	1.32462e+08	1.42306e+08	5.37557e+09	7.02001e+09	2.16399e+09	1.70698e+08	6.41872e+06	1.7082e+07	3.72937e+07	2.8127e+07	1.11084e+07	4.73784e+06	1.19465e+09	1.75227e+08	5.85235e+07	2.86973e+08	2.08153e+07	2.20418e+07	9.67501e+07	5.72938e+07	1.56232e+07	1.61072e+08	2.69172e+07
WM2637	Female	9.76249e+07	4.24284e+06	6.02323e+07	1.23009e+08	5.31338e+08	9.57779e+07	5.2806e+07	9.30897e+08	2.55411e+08	2.31331e+08	9.627e+07	4.62879e+08	1.67163e+08	2.60912e+08	1.43806e+08	1.126e+07	6.98251e+08	1.12655e+07	6.34339e+08	4.93522e+07	2.62885e+08	7.00179e+07	1.26675e+09	4.25429e+09	2.49136e+08	3.23185e+08	1.30388e+08	2.69644e+09	7.13808e+09	4.59217e+08	2.13474e+08	1.1742e+07	3.43586e+07	1.71198e+08	4.50779e+07	9.71767e+06	5.47309e+06	4.45893e+08	4.3503e+07	8.85897e+07	3.47584e+08	3.39411e+07	2.93853e+07	4.97956e+07	8.11946e+07	4.18966e+07	1.28323e+08	1.14574e+08
WM2642-1	Male	9.25336e+07	4.50831e+06	6.33342e+07	1.73097e+08	1.24732e+09	4.44209e+07	5.78746e+07	9.14152e+08	4.85708e+08	2.49306e+08	8.93411e+07	5.36832e+08	2.77971e+08	2.51532e+08	1.70744e+08	7.11077e+06	7.45913e+08	8.64371e+06	1.98237e+08	6.69242e+07	3.54218e+08	6.68307e+07	1.12212e+09	4.89742e+09	2.08066e+08	4.39415e+08	1.34712e+08	7.31822e+09	7.07505e+09	1.1268e+09	2.22521e+08	8.38768e+06	1.17864e+07	4.56861e+07	3.05981e+07	9.66023e+06	7.53164e+06	1.15507e+09	2.7583e+08	8.1919e+07	2.77869e+08	2.11397e+07	2.57258e+07	1.09754e+08	8.52113e+07	2.20102e+07	1.48564e+08	3.6748e+07
WM2645	Male	9.32644e+07	2.17435e+06	5.47358e+07	1.29136e+08	1.43769e+09	6.82901e+07	9.14032e+07	1.14674e+09	2.75837e+08	2.39821e+08	9.04292e+07	7.06493e+08	4.00447e+08	2.23021e+08	2.13416e+08	2.06965e+07	6.31019e+08	7.76241e+06	4.04548e+08	6.67814e+07	3.29469e+08	6.08746e+07	1.17549e+09	4.44543e+09	2.39922e+08	2.07133e+08	1.49135e+08	7.34066e+09	7.34542e+09	1.99297e+09	2.60375e+08	1.07791e+07	1.11865e+07	3.34387e+07	3.32527e+07	1.13335e+07	8.67726e+06	2.88363e+09	5.40455e+08	9.42201e+07	2.56213e+08	2.36055e+07	5.02166e+07	1.09702e+08	1.72957e+08	6.11829e+07	1.90741e+08	8.00599e+07
WM2651	Male	8.7799e+07	5.79437e+06	5.21268e+07	2.15501e+08	2.42447e+09	6.90414e+07	1.80616e+07	1.11502e+09	3.78048e+08	2.14118e+08	6.34614e+07	8.16362e+08	3.07873e+08	8.04109e+07	1.25147e+08	6.67979e+06	5.04873e+08	9.84327e+06	5.22833e+08	8.55075e+07	2.21354e+08	9.49959e+07	1.12664e+09	2.61071e+09	1.40271e+08	6.00621e+08	1.49774e+08	2.33228e+09	7.35139e+09	2.01107e+09	1.1002e+08	6.98941e+06	1.22746e+07	4.09409e+07	2.89279e+07	1.04497e+07	7.76834e+06	3.7725e+08	1.48187e+08	5.79797e+07	1.38607e+08	1.83255e+07	9.18752e+06	4.74173e+07	3.0686e+07	2.99433e+07	1.58481e+08	7.38802e+07
WM2654	Male	8.68298e+07	3.12254e+06	6.18106e+07	1.8198e+08	1.24151e+09	7.7338e+07	7.91321e+07	1.07057e+09	3.03225e+08	2.3695e+08	3.61099e+08	9.02679e+08	2.90123e+08	2.35548e+08	2.44503e+08	1.1494e+07	4.09233e+08	3.48329e+06	5.74044e+08	1.09568e+08	1.38788e+08	6.63766e+07	1.38615e+09	3.72762e+09	2.40449e+08	2.22906e+08	1.79314e+08	6.48802e+09	7.39175e+09	2.06451e+09	3.31474e+08	1.21039e+07	1.63676e+07	1.25133e+08	3.95044e+07	1.23057e+07	6.74803e+06	2.61567e+09	9.65597e+07	7.38742e+07	3.03928e+08	2.60694e+07	1.40515e+07	5.58514e+07	7.28311e+07	2.57906e+07	1.85248e+08	1.06465e+08
WM2657	Female	9.45343e+07	4.56918e+06	6.09168e+07	9.91939e+07	8.17767e+08	3.61139e+07	5.65862e+07	8.04651e+08	2.7443e+08	2.28321e+08	1.15124e+08	5.95907e+08	2.79937e+08	1.89966e+08	1.86968e+08	9.57034e+06	5.40858e+08	1.0747e+07	4.13437e+08	8.51871e+07	2.39656e+08	4.91799e+07	9.87652e+08	3.06675e+09	2.50855e+08	4.95402e+08	1.43527e+08	1.35437e+09	7.07335e+09	2.019e+09	6.71704e+06	9.43774e+06	2.35334e+07	1.11766e+08	2.85835e+07	1.09298e+07	7.58349e+06	8.71876e+08	3.75523e+07	8.98748e+07	3.77447e+08	3.26831e+07	2.7081e+07	5.27305e+07	4.56174e+07	1.29588e+07	2.01432e+08	8.32769e+07
WM2661	Male	9.14616e+07	2.02807e+06	5.17289e+07	1.35405e+08	8.84285e+08	7.5389e+07	7.59149e+07	9.80622e+08	3.91042e+08	2.18021e+08	6.05411e+07	6.32959e+08	2.93573e+08	2.5492e+08	2.16151e+08	1.00786e+07	3.75704e+08	7.65513e+06	2.45035e+06	8.83436e+07	2.40152e+08	5.07047e+07	8.60623e+08	3.29627e+09	1.47089e+08	2.58657e+08	1.46728e+08	6.6319e+09	7.35224e+09	4.35926e+08	3.37076e+08	7.54698e+06	1.11501e+07	4.17935e+07	3.46064e+07	1.35884e+07	7.00803e+06	2.90856e+09	3.94989e+08	7.6034e+07	2.46266e+08	1.94605e+07	3.30522e+07	5.2499e+07	9.99834e+07	5.10781e+07	1.71275e+08	1.15418e+08
WM2671	Female	9.69919e+07	7.71537e+06	5.73811e+07	1.1131e+08	4.81115e+08	6.82293e+07	4.68568e+07	5.6905e+08	2.73841e+08	2.31114e+08	1.68449e+08	1.16687e+09	2.36649e+08	3.68254e+08	1.54929e+08	1.10507e+07	6.42691e+08	1.52195e+07	4.822e+08	9.63725e+07	2.7001e+08	4.91428e+07	9.01345e+08	3.23916e+09	3.23553e+08	3.46764e+08	2.20251e+08	1.08267e+09	7.44084e+09	1.68243e+09	3.87931e+08	6.62291e+06	1.59804e+07	1.09127e+08	5.47929e+07	1.27538e+07	6.91769e+06	5.42505e+08	1.38403e+08	6.47412e+07	2.58038e+08	2.70258e+06	9.43431e+06	4.77693e+07	2.83495e+07	5.2092e+07	1.94356e+08	1.20933e+08
WM2684	Male	9.79326e+07	3.09865e+06	5.45099e+07	2.07017e+08	1.16565e+09	2.83636e+07	6.51471e+07	9.94825e+08	2.9661e+08	2.26454e+08	9.31578e+07	5.85319e+08	3.11413e+08	2.46388e+08	1.77257e+08	2.12128e+07	743404	2.9406e+06	4.58501e+08	6.33114e+07	2.85204e+08	6.05997e+07	1.42949e+09	3.67608e+09	2.55878e+08	7.54884e+07	1.46461e+08	4.27309e+09	7.11879e+09	2.07971e+09	1.75226e+08	9.64393e+06	1.91009e+07	5.35692e+07	4.81613e+07	1.16005e+07	7.59604e+06	1.0913e+09	3.70409e+08	8.53998e+07	2.30207e+08	1.9313e+07	1.09515e+07	5.4778e+07	1.82894e+07	3.23566e+07	1.85345e+08	940607
WM2688	Female	9.69915e+07	9.58133e+06	6.09516e+07	1.58652e+08	5.29135e+08	1.25877e+08	7.65404e+07	1.25787e+09	3.02471e+08	2.23021e+08	7.46059e+07	4.92126e+08	2.1264e+08	1.94813e+08	1.55802e+08	2.75525e+07	6.48247e+08	3.89002e+06	5.18479e+08	6.33792e+07	3.87047e+08	5.22546e+07	7.17272e+08	3.98069e+09	3.42392e+08	1.91159e+08	1.75506e+08	3.59234e+09	7.20552e+09	2.16936e+09	2.17487e+08	9.06938e+06	2.09566e+07	1.0956e+08	3.97407e+07	1.09495e+07	8.41418e+06	8.24219e+08	1.14108e+08	9.66183e+07	3.11809e+08	4.07415e+07	1.9209e+07	5.76855e+07	5.76932e+07	2.24288e+07	1.97833e+08	1.22631e+08
WM2689	Male	9.3037e+07	2.92889e+06	3.70276e+07	1.50803e+08	1.57598e+09	5.59468e+07	9.94603e+07	9.28103e+08	2.71953e+08	2.28415e+08	1.51325e+08	4.51399e+08	3.24309e+08	3.87507e+08	2.21552e+08	8.44586e+06	5.14476e+08	1.05726e+07	5.9286e+08	1.38954e+07	3.30885e+08	5.15085e+07	1.37758e+09	3.7116e+09	1.93216e+08	3.99398e+08	9.42666e+07	3.43213e+09	7.48241e+09	2.07754e+09	3.46418e+08	8.90475e+06	1.55959e+07	1.06614e+08	3.47261e+07	1.07134e+07	9.3233e+06	1.7941e+09	1.34816e+08	9.88498e+07	2.84612e+08	1.74064e+07	2.91416e+07	9.82598e+07	8.23036e+07	5.35472e+07	1.81427e+08	1.02343e+08
QC-1	QC	9.66652e+07	1.10261e+07	6.89064e+07	2.33703e+08	1.61159e+09	6.25811e+07	3.94558e+07	1.00585e+09	2.8561e+08	2.22804e+08	8.27634e+07	5.48876e+08	3.34282e+08	7.80191e+06	1.5346e+08	7.69361e+06	7.17426e+08	1.04329e+07	5.22766e+08	8.02827e+07	2.70116e+08	4.89546e+07	1.27467e+09	4.00171e+09	2.56831e+08	3.37443e+08	1.51721e+08	4.56865e+09	7.22159e+09	2.05839e+09	1.86608e+08	1.5639e+07	1.31867e+07	5.86676e+07	3.69086e+07	1.25778e+07	7.98342e+06	9.14956e+08	2.70052e+08	1.10123e+08	2.77937e+08	2.32939e+07	4.82009e+06	5.58998e+07	4.66289e+07	5.96397e+07	1.93676e+08	6.85811e+07
QC-10	QC	9.31061e+07	1.07178e+07	7.47427e+07	2.42952e+08	1.55688e+09	6.82508e+07	3.78534e+07	1.01425e+09	2.85154e+08	2.25226e+08	8.65746e+07	6.59074e+08	2.8888e+08	2.4697e+08	1.5113e+08	7.96155e+06	6.13307e+08	1.0358e+07	4.52269e+08	7.9987e+07	2.69701e+08	6.02825e+07	1.24802e+09	3.87218e+09	2.47714e+08	3.21284e+08	1.52285e+08	4.4209e+09	1.13162e+08	2.21332e+09	2.47121e+08	1.6548e+07	1.11511e+07	1.14385e+08	4.78061e+07	1.29066e+07	7.80569e+06	8.99341e+08	2.58695e+08	1.03244e+08	2.98385e+08	2.33284e+07	1.56075e+07	9.9898e+07	4.03333e+07	2.76358e+07	1.92992e+08	1.0809e+08
QC-11	QC	9.63864e+07	9.85473e+06	7.2333e+07	2.39907e+08	1.55674e+09	4.43709e+07	4.72485e+07	1.00414e+09	3.0614e+08	2.2547e+08	8.39647e+07	7.42743e+08	2.96437e+08	2.43369e+08	1.36835e+08	7.8955e+06	5.76861e+08	9.16939e+06	4.55729e+08	9.44883e+07	2.64718e+08	4.74319e+07	1.25097e+09	3.87997e+09	2.52466e+08	3.06672e+08	1.52282e+08	4.45175e+09	7.26885e+09	2.08291e+09	6.6022e+06	1.52542e+07	1.18644e+07	1.1701e+08	3.62472e+07	1.30702e+07	7.48675e+06	9.00319e+08	2.58416e+08	1.06098e+08	2.96257e+08	2.27795e+07	1.53533e+07	5.61884e+07	3.89035e+07	4.3854e+07	1.87682e+08	1.17657e+08
QC-12	QC	9.01234e+07	9.86092e+06	6.91709e+07	2.39898e+08	1.58276e+09	6.33621e+07	3.78095e+07	1.05124e+09	2.88076e+08	2.25294e+08	8.57723e+07	5.92875e+08	2.99318e+08	3.04142e+08	1.53513e+08	7.47013e+06	5.80878e+08	1.06716e+07	3.46671e+06	9.36192e+07	2.70556e+08	4.90505e+07	1.26592e+09	3.95702e+09	2.52504e+08	2.64582e+08	1.60428e+08	4.48667e+09	7.3032e+09	1.98309e+09	1.85424e+08	1.42623e+07	1.18769e+07	1.0929e+08	3.69062e+07	1.00546e+07	7.71645e+06	9.00153e+08	3.25207e+08	1.06922e+08	2.97913e+08	2.45498e+07	1.60225e+07	5.21614e+07	3.87897e+07	3.41321e+07	1.90134e+08	1.12296e+08
QC-13	QC	9.51592e+07	9.83626e+06	7.22099e+07	2.36426e+08	1.53828e+09	6.26604e+07	4.65237e+07	1.01656e+09	3.03688e+08	2.25321e+08	8.68988e+07	5.69307e+08	2.91202e+08	2.45214e+08	1.42768e+08	7.45969e+06	6.10042e+08	9.84483e+06	4.48416e+08	7.41236e+07	2.64731e+08	4.60188e+07	1.26427e+09	3.8808e+09	2.54728e+08	1.2719e+08	1.51679e+08	4.41306e+09	7.3835e+09	2.0668e+09	2.56485e+08	1.40919e+07	1.06966e+07	1.08968e+08	3.62418e+07	1.23754e+07	7.85095e+06	9.44669e+08	2.57931e+08	1.06671e+08	3.13905e+08	2.33565e+07	1.5116e+07	5.61426e+07	3.9935e+07	4.14703e+07	1.93864e+08	1.12328e+08
QC-14	QC	9.51534e+07	9.85535e+06	6.98646e+07	2.39834e+08	1.55533e+09	6.82217e+07	3.80117e+07	1.05073e+09	2.84321e+08	2.20415e+08	6.88891e+07	3.57114e+08	3.01876e+08	2.44442e+08	1.51031e+08	1.24746e+07	6.50501e+08	9.82962e+06	4.48727e+08	8.01327e+07	2.69297e+08	6.22629e+07	1.27684e+09	3.87875e+09	2.6054e+08	2.66073e+08	1.51923e+08	4.41898e+09	7.39452e+09	2.06588e+09	1.87448e+08	1.40554e+07	2.87399e+07	1.1942e+08	3.6546e+07	1.25285e+07	7.06121e+06	9.15925e+08	3.47434e+08	1.07402e+08	2.91658e+08	2.33946e+07	1.50686e+07	5.22068e+07	3.87801e+07	3.89633e+07	1.8835e+08	7.69156e+07
QC-15	QC	9.236e+07	9.50922e+06	9.81638e+07	2.43032e+08	1.51815e+09	6.01968e+07	3.73987e+07	1.01306e+09	2.77557e+08	2.18196e+08	7.10324e+07	3.85486e+08	2.95832e+08	2.29245e+08	1.51043e+08	7.45277e+06	6.24654e+08	9.58504e+06	4.52882e+08	7.55405e+07	2.64508e+08	4.68432e+07	1.1761e+09	3.87667e+09	2.43628e+08	3.01239e+08	1.49364e+08	4.41904e+09	7.38327e+09	2.0538e+09	1.46319e+08	1.56824e+07	1.17684e+07	4.61913e+07	3.65093e+07	1.31086e+07	7.71388e+06	8.80534e+08	2.58126e+08	9.65006e+07	2.99621e+08	2.11325e+07	1.66065e+07	5.52631e+07	4.01823e+07	3.56086e+07	1.89983e+08	1.12201e+08
QC-16	QC	9.75078e+07	9.84823e+06	7.09367e+07	2.33421e+08	1.55465e+09	4.59021e+07	3.96843e+07	1.04997e+09	2.95174e+08	2.19517e+08	9.0797e+07	4.87446e+08	2.96061e+08	1.71775e+08	1.35969e+08	7.44199e+06	5.74816e+08	1.01276e+07	2.7734e+06	8.04117e+07	2.59231e+08	4.61231e+07	1.23469e+09	3.7051e+09	2.41097e+08	1.66569e+08	1.60572e+08	4.33698e+09	1.47984e+08	1.95613e+09	1.83299e+06	1.52383e+07	1.18202e+07	1.14693e+08	3.67591e+07	1.24631e+07	7.77448e+06	8.99727e+08	2.58009e+08	8.85519e+07	2.69968e+08	1.85779e+07	1.3874e+07	5.5031e+07	3.87723e+07	3.83972e+07	1.90052e+08	1.07767e+08
QC-2	QC	1.00127e+08	1.00713e+07	6.90035e+07	2.5274e+08	1.58347e+09	6.60845e+07	3.8282e+07	1.06705e+09	2.96316e+08	2.32798e+08	8.63933e+07	6.09237e+08	3.15605e+08	2.29107e+08	1.5751e+08	7.49218e+06	5.43047e+08	9.86212e+06	4.12759e+08	7.58042e+07	2.91218e+08	5.51369e+07	1.34338e+09	3.95139e+09	2.56697e+08	2.96337e+08	2.23521e+08	4.52964e+09	7.17068e+09	2.1404e+09	1.53031e+08	1.66329e+07	1.28588e+07	1.15326e+08	3.69033e+07	1.3029e+07	7.84481e+06	9.25868e+08	2.5929e+08	1.07198e+08	2.89645e+08	1.28519e+06	1.59175e+07	5.59389e+07	3.94035e+07	3.45838e+07	1.93582e+08	8.12462e+07
QC-3	QC	9.66377e+07	1.00718e+07	1.15928e+08	2.52546e+08	1.62545e+09	7.27702e+07	3.94651e+07	1.04822e+09	4.28221e+08	2.25132e+08	8.6526e+07	5.41414e+08	3.01573e+08	2.48755e+08	1.54336e+08	9.53103e+06	5.99417e+08	9.90872e+06	4.48367e+08	1.12837e+08	2.70155e+08	5.53481e+07	1.29292e+09	3.88611e+09	2.58894e+08	2.1926e+08	1.5518e+08	4.58157e+09	1.18355e+08	2.18203e+09	2.38189e+08	1.52882e+07	1.16846e+07	1.11159e+08	3.62427e+07	1.33656e+07	7.99739e+06	9.14716e+08	3.77752e+08	1.07254e+08	3.33298e+08	2.33412e+07	1.60181e+07	5.24442e+07	4.08177e+07	4.28106e+07	1.9365e+08	1.14277e+08
QC-4	QC	9.64301e+07	1.00702e+07	6.63029e+07	2.42902e+08	1.58199e+09	5.33647e+07	3.9451e+07	1.00815e+09	2.97337e+08	2.25178e+08	9.33594e+07	5.42786e+08	2.9617e+08	2.28038e+08	1.57199e+08	8.72224e+06	6.31737e+08	9.85652e+06	4.14413e+08	5.32287e+07	2.64711e+08	4.79759e+07	1.27268e+09	3.88405e+09	2.52714e+08	3.65185e+08	1.59553e+08	4.42362e+09	7.3551e+09	1.99773e+09	1.67384e+08	1.58966e+07	1.19623e+07	1.09303e+08	3.62418e+07	1.25623e+07	8.59684e+06	9.1483e+08	2.59666e+08	1.05105e+08	3.87291e+06	2.35684e+07	1.6002e+07	5.25284e+07	3.8906e+07	5.32881e+07	1.90324e+08	1.12338e+08
QC-5	QC	9.89115e+07	1.00799e+07	6.74561e+07	2.3467e+08	1.58366e+09	4.97416e+07	3.95467e+07	1.04985e+09	2.93096e+08	2.22434e+08	8.66729e+07	5.49597e+08	2.96246e+08	2.70741e+08	1.51446e+08	8.77048e+06	5.82235e+08	1.05902e+07	4.5416e+08	9.20572e+07	2.70093e+08	4.70862e+07	1.26595e+09	3.95505e+09	2.56824e+08	1.79995e+08	1.52407e+08	4.42317e+09	7.26219e+09	2.056e+09	1.86981e+08	1.52017e+07	1.20063e+07	1.09344e+08	3.62151e+07	1.30484e+07	7.75652e+06	9.14948e+08	2.58718e+08	1.07355e+08	2.7702e+08	2.21924e+07	6.09419e+06	4.8295e+07	1.03024e+07	2.37312e+07	1.90292e+08	1.09896e+08
QC-6	QC	9.77026e+07	9.86845e+06	6.90983e+07	2.64369e+08	1.52389e+09	4.83692e+07	1.2883e+07	1.00656e+09	2.97457e+08	2.33122e+08	8.31719e+07	5.52655e+08	2.96186e+08	2.28855e+08	1.51133e+08	6.76156e+06	6.10955e+08	9.23203e+06	4.31575e+08	7.63106e+07	2.85704e+08	4.74732e+07	1.25166e+09	4.0073e+09	2.56806e+08	4.07108e+08	1.64143e+08	4.48427e+09	7.35818e+09	2.11062e+09	2.2078e+08	1.69605e+07	1.81524e+07	1.14428e+08	3.68936e+07	1.20977e+07	7.71567e+06	9.1555e+08	2.69955e+08	1.07311e+08	2.45831e+06	2.33745e+07	1.63361e+07	5.24298e+07	4.07868e+07	2.6427e+07	1.93407e+08	1.12222e+08
QC-7	QC	9.53446e+07	9.86361e+06	6.90651e+07	2.46006e+08	1.56872e+09	4.78843e+07	3.79439e+07	4.08013e+08	2.97186e+08	2.21272e+08	8.31742e+07	7.46099e+08	3.05085e+08	2.27554e+08	1.45674e+08	7.49413e+06	3.72047e+08	1.05613e+07	1.61e+08	7.36411e+07	2.6463e+08	4.74722e+07	1.26593e+09	3.95211e+09	2.64206e+08	2.65893e+08	1.47926e+08	4.42317e+09	7.33992e+09	2.05901e+09	1.69932e+08	1.60264e+07	1.41557e+07	1.14225e+08	3.6909e+07	1.58626e+07	7.71767e+06	9.14985e+08	2.662e+08	1.07295e+08	2.73088e+08	2.32761e+07	1.65138e+07	5.5921e+07	4.07408e+07	2.32849e+07	1.98111e+08	1.12322e+08
QC-8	QC	9.66789e+07	9.29363e+06	7.02432e+07	2.42988e+08	1.58381e+09	7.10689e+07	3.95322e+07	6.15535e+08	4.00609e+08	2.25243e+08	8.41918e+07	6.19874e+08	2.96217e+08	2.10193e+08	1.53412e+08	7.43668e+06	5.06187e+08	9.84266e+06	4.15599e+08	1.03397e+08	2.64929e+08	4.51208e+07	1.23951e+09	3.9551e+09	2.44018e+08	2.89978e+08	1.60172e+08	4.75557e+09	7.35984e+09	2.05516e+09	1.87559e+08	1.52828e+07	1.28507e+07	1.10012e+08	3.62365e+07	1.30546e+07	7.85105e+06	9.1558e+08	2.58561e+08	1.0613e+08	3.0076e+08	2.33208e+07	1.50958e+07	5.24697e+07	4.07572e+07	4.55711e+07	1.9381e+08	1.07931e+08
QC-9	QC	8.96022e+07	1.08748e+07	6.92078e+07	2.39929e+08	1.5884e+09	5.02989e+07	3.79083e+07	1.05117e+09	2.73798e+08	2.22428e+08	6.7618e+07	5.49824e+08	3.06638e+08	2.44178e+08	1.5394e+08	7.98059e+06	5.76562e+08	9.85601e+06	4.50851e+08	6.90651e+07	3.14524e+08	5.70367e+07	1.24973e+09	3.88372e+09	2.54452e+08	2.95564e+08	1.60264e+08	4.33165e+09	7.36852e+09	2.19798e+09	1.71326e+08	1.58668e+07	1.28511e+07	1.1436e+08	3.52442e+07	1.39705e+07	7.16407e+06	8.85644e+08	2.73766e+08	1.06584e+08	2.77522e+08	2.21637e+07	1.59597e+07	9.75724e+07	4.07449e+07	2.67937e+07	1.93827e+08	1.20714e+08
[truncated: 224 more columns]
