# Supplementary material for: Integrating microbial 16S rRNA sequencing and non-targeted metabolomics to reveal sexual dimorphism of the chicken cecal microbiome and serum metabolome
Source: Front Microbiol. 2024 Jul 19;15:1403166. doi: 10.3389/fmicb.2024.1403166 (PMC11294938; doi:10.3389/fmicb.2024.1403166)
Supplement: Supplementary file 10 [file Table_7.xlsx]

## Sheet: Sheet1
Supplementary Table S7 Correlations between differential serum metabolites (positive mode) and differential bacterial species based on sex
Positive Mode
Cor	M124T601	M143T603	M275T29	M279T42	M309T188	M312T344	M329T109	M429T49	M431T69	M647T30	M688T146	M746T82	M748T82
Blautia	-0.0158937	-0.101144	-0.0604206	0.0175095	0.0807473	0.0247538	-0.217448	-0.14965	-0.104855	0.291301	0.142788	0.0572373	0.111752
Eubacterium_nodatum_group	0.0179311	0.0516789	0.0127771	-0.0164943	-0.00991189	0.053516	-0.117571	0.0329799	-0.117721	0.14758	0.0503713	-0.00544798	0.0740595
Family_XIII_UCG.001	-0.0505617	0.0604469	-0.101636	-0.00737668	0.0248042	-0.0790659	0.101785	0.0617084	0.0274497	-0.0229372	0.00189373	-0.0511133	-0.00705908
Lachnoclostridium	-0.0019027	-0.184914	0.199511	-0.0246815	0.00620301	-0.0789439	-0.148948	-0.0890382	-0.113772	0.346944	-0.0736601	-0.022871	0.06606
Lactobacillus	-0.0345065	0.050449	-0.109743	-0.00447624	0.016993	0.0149857	0.0152685	0.130149	0.0280961	-0.119202	0.0810726	-0.0479818	-0.0297749
Romboutsia	0.0212253	-0.0930586	-0.0205567	-0.1983	-0.107039	0.140592	-0.143806	-0.109321	-0.137283	0.42632	0.0401896	0.0570884	0.161677
norank_f_Muribaculaceae	-0.0113546	0.0348509	-0.0445001	-0.122104	-0.0756902	0.0303675	-0.136677	-0.0117319	-0.0269054	0.165326	0.141721	0.130998	0.205249
unclassified_f_Anaerovoracaceae	0.0868337	0.0847237	-0.0993335	-0.22134	-0.0993357	0.127368	-0.0395188	-0.0341872	-0.145563	0.266505	0.0469286	0.0535814	0.171787
P vale	M124T601	M143T603	M275T29	M279T42	M309T188	M312T344	M329T109	M429T49	M431T69	M647T30	M688T146	M746T82	M748T82
Blautia	0.874653	0.314214	0.548366	0.862029	0.422141	0.805904	0.0289381	0.135263	0.296697	0.00312183	0.154317	0.569673	0.265879
Eubacterium_nodatum_group	0.858741	0.60778	0.899087	0.869957	0.921634	0.595061	0.241624	0.74336	0.241023	0.140811	0.616905	0.956879	0.461709
Family_XIII_UCG.001	0.615572	0.548192	0.311853	0.941637	0.805517	0.4319	0.311143	0.539858	0.78525	0.819898	0.985005	0.611719	0.944145
Lachnoclostridium	0.984934	0.0641371	0.0454722	0.80646	0.95091	0.432614	0.137124	0.375917	0.25728	0.00037882	0.464135	0.820408	0.5116
Lactobacillus	0.731921	0.616361	0.274622	0.964565	0.866061	0.881761	0.879545	0.194553	0.78032	0.235113	0.420268	0.63373	0.767555
Romboutsia	0.833137	0.354656	0.838321	0.0468263	0.286693	0.160819	0.151369	0.276482	0.171001	8.78173e-06	0.689868	0.570679	0.106256
norank_f_Muribaculaceae	0.910272	0.729348	0.658581	0.223829	0.451877	0.763064	0.172915	0.907304	0.789408	0.0984917	0.15745	0.191633	0.0394912
unclassified_f_Anaerovoracaceae	0.387897	0.399575	0.323001	0.0261204	0.32299	0.204344	0.694786	0.734308	0.146382	0.00706196	0.641206	0.594611	0.0858439
