# Supplementary material for: Integrating microbial 16S rRNA sequencing and non-targeted metabolomics to reveal sexual dimorphism of the chicken cecal microbiome and serum metabolome
Source: Front Microbiol. 2024 Jul 19;15:1403166. doi: 10.3389/fmicb.2024.1403166 (PMC11294938; doi:10.3389/fmicb.2024.1403166)
Supplement: Supplementary file 11 [file Table_8.xlsx]

## Sheet: Sheet1
Supplementary Table S8 Correlations between differential serum metabolites (negative mode) and differential bacterial species based on sex
Negative Mode
Cor	M1000T151	M122T287	M157T288	M212T290	M260T215	M297T304	M299T297	M310T195	M310T304	M314T186	M331T164	M337T43_2	M338T43_2	M372T171	M377T208	M379T119	M383T42	M388T194	M400T167	M412T191	M416T189	M426T164	M430T421	M452T421	M482T190_2	M578T83	M590T190	M649T31	M656T186	M733T142	M747T140	M767T134	M769T136	M792T139	M795T134	M797T135	M798T80
Blautia	-0.170762	-0.0650021	-0.0424094	-0.279212	0.00816023	0.0905568	0.200123	0.10711	0.0693302	-0.0924503	-0.145167	-0.0629769	-0.0135065	-0.0588581	0.15933	-0.152841	-0.126561	0.0805098	0.140752	-0.0452546	0.145299	0.121835	-0.0761627	-0.0260779	0.157743	0.11416	-0.0766822	0.26613	-0.122943	0.0648088	-0.19257	-0.165802	-0.11105	0.158701	-0.186886	-0.171195	0.0572736
Eubacterium_nodatum_group	-0.000479523	0.285158	0.0402383	-0.198772	-0.0339924	0.0905212	0.104557	0.0359819	0.0445445	-0.0919429	-0.0804761	-0.147063	-0.0237883	-0.0819275	0.0233156	0.0130726	-0.289157	-0.0129916	-0.0545541	-0.102379	0.038694	-0.118863	-0.108227	-0.0971654	0.139203	0.1155	-0.0770325	0.186545	0.0752457	0.0203834	-0.0458823	-0.0565958	-0.00773766	0.0278278	-0.077038	-0.0587718	-0.0421749
Family_XIII_UCG.001	-0.157937	-0.253846	-0.131569	0.0391214	-0.013503	-0.14022	0.0513575	-0.0763202	-0.11199	-0.0512616	0.0239065	0.0482503	-0.00508909	0.0174435	0.0425174	0.0702006	0.0502158	-0.0777717	-0.0235519	0.0890212	-0.0389492	0.0639595	0.127529	0.131648	-0.0819163	0.0405036	0.0584539	-0.0406628	0.17868	0.0397061	0.0364518	-0.0455484	7.20874e-05	0.0238362	-0.0246087	0.0151869	0.0530751
Lachnoclostridium	-0.156405	0.153463	-0.0971367	-0.137067	0.0257329	-0.0521617	0.0882694	0.126133	-0.101394	-0.0785332	-0.0285564	-0.00777168	-0.044221	0.0677352	0.000356464	-0.169973	-0.0669908	0.114311	0.195576	-0.0349913	0.154639	0.172529	0.0469892	0.0996215	0.232877	0.104685	-0.152411	0.303909	0.0567759	-0.0630978	-0.0301293	-0.05661	-0.0767327	0.0226179	-0.0893667	-0.083044	-0.0970795
Lactobacillus	-0.00667305	-0.0404525	0.0791561	0.200404	-0.0303837	0.0141363	-0.148579	-0.0940259	0.0557912	0.0499166	0.0833808	-0.140915	0.114952	-0.112026	0.0197319	0.10657	0.00121731	-0.0949636	-0.201137	-0.0154863	-0.194182	-0.105468	-0.0226466	0.0127059	-0.15702	-0.103428	0.00285784	-0.0793774	-0.0080572	0.055532	-0.0567834	-0.0942541	0.0356714	0.057141	-0.0264972	0.017162	0.0739423
Romboutsia	-0.0540606	0.0583221	0.137117	-0.157778	-0.160447	0.153136	0.205829	-0.137773	0.116506	-0.0951669	-0.0882585	-0.148229	-0.178809	-0.137625	0.0901808	0.00918435	-0.163859	-0.135529	-0.150335	-0.189646	-0.0662653	-0.172199	-0.080387	-0.0733548	0.00198453	0.164649	-0.183764	0.359511	-0.0759929	0.0784636	-0.179243	-0.170817	-0.248819	0.227453	-0.266334	-0.250372	0.0603174
norank_f_Muribaculaceae	-0.0798054	0.00311103	0.152821	-0.0256764	0.0241204	0.0618809	0.164652	-0.0579762	0.0731836	0.069275	0.0422074	-0.112014	-0.109501	-0.0151052	-0.01228	-0.094913	-0.0635716	-0.0631111	-0.0779144	-0.108354	-0.0179058	-0.115849	-0.150335	-0.149744	0.0291949	0.18027	-0.0546937	0.151751	-0.0638142	0.122197	-0.15327	-0.128855	-0.153879	0.0729514	-0.189916	-0.15889	0.067602
unclassified_f_Anaerovoracaceae	0.162311	0.0794251	-0.0497979	-0.129382	-0.0414701	0.114665	0.231393	-0.0365306	0.109211	-0.120776	-0.0749927	-0.100366	-0.170606	-0.0543463	0.037492	0.145582	-0.100479	-0.0155527	-0.0739297	-0.0822934	0.0438568	-0.0698498	-0.106779	-0.0994666	0.0804487	0.265026	-0.0273188	0.250808	-0.0517278	0.107139	-0.110341	-0.205494	-0.209051	0.208581	-0.133918	-0.208315	0.128226
P value	M1000T151	M122T287	M157T288	M212T290	M260T215	M297T304	M299T297	M310T195	M310T304	M314T186	M331T164	M337T43_2	M338T43_2	M372T171	M377T208	M379T119	M383T42	M388T194	M400T167	M412T191	M416T189	M426T164	M430T421	M452T421	M482T190_2	M578T83	M590T190	M649T31	M656T186	M733T142	M747T140	M767T134	M769T136	M792T139	M795T134	M797T135	M798T80
Blautia	0.0877591	0.518399	0.673687	0.00469013	0.93545	0.367796	0.0448008	0.28637	0.490875	0.357823	0.147494	0.531543	0.893359	0.558776	0.111496	0.127035	0.20725	0.423512	0.160337	0.653163	0.147123	0.224858	0.449051	0.795742	0.115153	0.255648	0.445954	0.00714568	0.220636	0.519646	0.0536915	0.0975108	0.268912	0.112935	0.0613005	0.0869448	0.569427
Eubacterium_nodatum_group	0.996203	0.00384758	0.689511	0.0462948	0.735767	0.367985	0.29808	0.720921	0.658262	0.360479	0.423707	0.142223	0.813334	0.415369	0.816978	0.896765	0.0033598	0.897401	0.587928	0.308312	0.70085	0.236457	0.281347	0.333726	0.165036	0.250073	0.443873	0.0617824	0.454546	0.839665	0.648669	0.574013	0.938786	0.782365	0.44384	0.559353	0.675389
Family_XIII_UCG.001	0.114701	0.0104232	0.189687	0.697705	0.893387	0.161942	0.610017	0.448111	0.264857	0.610686	0.812423	0.63183	0.959717	0.862545	0.672903	0.485436	0.617994	0.439499	0.815156	0.376008	0.698971	0.525145	0.203767	0.18942	0.415432	0.68757	0.561483	0.686407	0.0738126	0.693411	0.71743	0.651058	0.999429	0.812965	0.80702	0.880185	0.598103
Lachnoclostridium	0.118309	0.125478	0.33387	0.171681	0.798386	0.604426	0.380069	0.208801	0.313014	0.435019	0.776813	0.938517	0.66059	0.500928	0.997177	0.0892569	0.505655	0.255017	0.0499939	0.7283	0.122574	0.0844783	0.640775	0.321593	0.0191003	0.297487	0.128123	0.00200385	0.572793	0.530753	0.764868	0.573916	0.445654	0.822363	0.374151	0.409019	0.334156
Lactobacillus	0.947195	0.687944	0.431374	0.0444953	0.762941	0.888417	0.138111	0.349654	0.579478	0.620092	0.407115	0.159852	0.252346	0.264699	0.844725	0.288823	0.990361	0.344848	0.043706	0.87784	0.0516816	0.293866	0.822142	0.899646	0.116851	0.303357	0.977372	0.430083	0.936263	0.581244	0.572742	0.34848	0.723231	0.570323	0.792531	0.864741	0.46242
Romboutsia	0.591315	0.562368	0.171525	0.115072	0.108978	0.126294	0.0389252	0.169465	0.245947	0.343811	0.380128	0.139055	0.073601	0.169928	0.369797	0.92737	0.101557	0.176586	0.133463	0.057503	0.510286	0.0850837	0.424222	0.465994	0.984286	0.0998968	0.0658398	0.000222222	0.450066	0.435428	0.0728926	0.0876557	0.0121051	0.022167	0.00709998	0.0115617	0.549051
norank_f_Muribaculaceae	0.427593	0.975368	0.127088	0.79882	0.810777	0.538724	0.099891	0.564692	0.467038	0.491222	0.675153	0.264752	0.275689	0.880824	0.902993	0.345106	0.527666	0.530667	0.438658	0.280782	0.858938	0.248639	0.133463	0.135015	0.771958	0.0712392	0.586972	0.129801	0.526088	0.223472	0.12596	0.199064	0.124445	0.468456	0.0571421	0.112501	0.501772
unclassified_f_Anaerovoracaceae	0.104872	0.429805	0.620925	0.197217	0.680516	0.253538	0.0199007	0.716844	0.27697	0.228943	0.456068	0.317973	0.0880534	0.589353	0.709721	0.146328	0.317423	0.877321	0.462496	0.413281	0.663215	0.487624	0.28787	0.322349	0.423865	0.0073975	0.78625	0.0114133	0.60744	0.286241	0.271999	0.039252	0.0359024	0.0363309	0.181834	0.0365751	0.201286
